# Supplementary material for: Identification of novel long non-coding RNAs deregulated in hepatocellular carcinoma using RNA-sequencing
Source: Oncotarget. 2016 Feb 13;7(22):31862–77. doi: 10.18632/oncotarget.7364 (PMC5077982; doi:10.18632/oncotarget.7364)
Supplement: Supplementary file 2 [file oncotarget-07-31862-s002.xlsx]

## Sheet: DiffExpr_ProteinCoding
Genes	Gene symbol	Log2 Fold Change	PValue	FDR
ENSG00000181019.8	NQO1	3.19761	1.8e-08	6.24e-06
ENSG00000124333.10	VAMP7	2.48976	0.00142704	0.0446166
ENSG00000163993.6	S100P	2.45387	2.36e-05	0.0021951
ENSG00000148795.5	CYP17A1	2.37209	5.16e-09	2.08e-06
ENSG00000108602.13	ALDH3A1	2.34186	5.31e-05	0.0040515
ENSG00000131055.4	COX4I2	1.9389	1.33e-06	0.000224664
ENSG00000198681.5	MAGEA1	1.92703	0.000757198	0.0291795
ENSG00000169855.15	ROBO1	1.9015	1.64e-07	3.96e-05
ENSG00000130300.4	PLVAP	1.83986	0.000175975	0.00992216
ENSG00000125780.11	TGM3	1.78086	0.00161456	0.0483991
ENSG00000152583.8	SPARCL1	1.77875	0.000153338	0.0088893
ENSG00000196139.7	AKR1C3	1.76366	4.95e-06	0.000655572
ENSG00000198074.5	AKR1B10	1.6894	0.000994002	0.0349212
ENSG00000143248.7	RGS5	1.65887	2.93e-09	1.29e-06
ENSG00000164283.8	ESM1	1.65368	5.11e-09	2.08e-06
ENSG00000132329.6	RAMP1	1.63319	6.64e-06	0.000818102
ENSG00000110492.11	MDK	1.63223	5.47e-05	0.0041512
ENSG00000113296.10	THBS4	1.6147	2.81e-05	0.00250236
ENSG00000091482.5	SMPX	1.59477	0.000674466	0.0267733
ENSG00000270299.1	RP5-850E9.3	1.55024	8.32e-06	0.000966056
ENSG00000271303.1	SRXN1	1.54584	8.72e-06	0.0010079
ENSG00000112183.10	RBM24	1.53522	8.07e-08	2.23e-05
ENSG00000124693.2	HIST1H3B	1.53462	2.38e-11	1.65e-08
ENSG00000234516.1	SRXN1	1.53147	4.04e-06	0.00055644
ENSG00000134057.10	CCNB1	1.5151	1.86e-08	6.39e-06
ENSG00000227471.4	AKR1B15	1.4987	0.000110056	0.00688183
ENSG00000078018.15	MAP2	1.46499	0.000206747	0.011253
ENSG00000077152.5	UBE2T	1.42666	1.53e-05	0.00156843
ENSG00000074181.4	NOTCH3	1.42242	0.000113119	0.00701457
ENSG00000137259.2	HIST1H2AB	1.42054	6.58e-06	0.000818102
ENSG00000108448.16	TRIM16L	1.4046	0.000200949	0.0109976
ENSG00000112186.7	CAP2	1.4031	2.83e-07	6.25e-05
ENSG00000196331.5	HIST1H2BO	1.39955	2.92e-06	0.000428312
ENSG00000213759.4	UGT2B11	1.36963	0.00121358	0.0397677
ENSG00000014914.15	MTMR11	1.34643	6.58e-06	0.000818102
ENSG00000131747.10	TOP2A	1.30332	2.61e-07	5.85e-05
ENSG00000173546.7	CSPG4	1.29111	0.000128221	0.00775747
ENSG00000104549.7	SQLE	1.2766	4.08e-05	0.00334608
ENSG00000158887.11	MPZ	1.27332	0.000520508	0.0218973
ENSG00000198944.4	SOWAHA	1.26664	0.000105458	0.00669177
ENSG00000188242.4	PP7080	1.26459	1.05e-05	0.00118615
ENSG00000184357.3	HIST1H1B	1.26352	5.23e-05	0.00402007
ENSG00000182572.2	HIST1H3I	1.25324	0.000103341	0.00662869
ENSG00000233224.1	HIST1H2AM	1.24929	2.68e-05	0.0024232
ENSG00000101447.9	FAM83D	1.24859	3.29e-05	0.00282406
ENSG00000187730.6	GABRD	1.24772	9.36e-05	0.00620879
ENSG00000160606.6	TLCD1	1.23947	2.88e-05	0.00253971
ENSG00000164611.8	PTTG1	1.23224	3.51e-06	0.000498425
ENSG00000237190.3	CDKN2AIPNL	1.21904	1.37e-06	0.000227529
ENSG00000163536.8	SERPINI1	1.21827	0.000283215	0.0142693
ENSG00000174059.12	CD34	1.20843	4.41e-05	0.00353354
ENSG00000109805.5	NCAPG	1.20174	2.44e-06	0.000373665
ENSG00000100526.15	CDKN3	1.19843	3.98e-06	0.000555078
ENSG00000141404.10	GNAL	1.19275	0.000116269	0.00715041
ENSG00000106404.9	CLDN15	1.18546	4.71e-05	0.00370295
ENSG00000158402.14	CDC25C	1.18423	0.000209642	0.0113753
ENSG00000168078.5	PBK	1.17466	1.49e-05	0.00153036
ENSG00000011426.6	ANLN	1.16222	1.64e-06	0.000267355
ENSG00000152661.7	GJA1	1.15811	0.000252823	0.0131267
ENSG00000185467.7	KPNA7	1.15164	0.000481593	0.0207879
ENSG00000128567.12	PODXL	1.13739	0.000217108	0.0116469
ENSG00000233822.2	HIST1H2BN	1.13533	0.000289702	0.0145226
ENSG00000117724.8	CENPF	1.13527	2.82e-05	0.00250615
ENSG00000222033.1	LINC01124	1.13254	0.000194272	0.010735
ENSG00000106211.8	HSPB1	1.12945	0.000267821	0.0136087
ENSG00000186827.6	TNFRSF4	1.1267	4.25e-05	0.00343705
ENSG00000112984.7	KIF20A	1.12417	2.06e-05	0.0019905
ENSG00000245317.2	LOC100996419	1.12328	0.000280105	0.0141837
ENSG00000164176.8	EDIL3	1.10269	0.00100632	0.0350239
ENSG00000269259.1	HUG1	1.09996	0.000903466	0.0326243
ENSG00000156970.8	BUB1B	1.09951	5.12e-05	0.00395458
ENSG00000140945.11	CDH13	1.09739	3.36e-06	0.000481282
ENSG00000120526.6	NUDCD1	1.09473	1.58e-07	3.88e-05
ENSG00000091879.9	ANGPT2	1.08405	9.35e-05	0.00620879
ENSG00000170312.11	CDK1	1.08038	1.82e-05	0.00180406
ENSG00000162745.6	OLFML2B	1.07643	0.000323275	0.0157652
ENSG00000171388.9	APLN	1.07454	0.00129654	0.0419435
ENSG00000157456.3	CCNB2	1.07058	1.91e-05	0.00187135
ENSG00000197461.9	PDGFA	1.06473	0.000431782	0.0192508
ENSG00000069869.11	NEDD4	1.06443	0.00134276	0.0429503
ENSG00000197747.4	S100A10	1.06182	3.2e-05	0.00276008
ENSG00000091409.10	ITGA6	1.06109	0.000577162	0.0239097
ENSG00000089685.9	BIRC5	1.05863	0.000141	0.00834448
ENSG00000123975.4	CKS2	1.03928	0.000298354	0.0148317
ENSG00000181638.13	ZFP41	1.0382	4.32e-06	0.000587941
ENSG00000185585.15	OLFML2A	1.03315	8.23e-05	0.00575183
ENSG00000182307.8	C8orf33	1.03162	1.27e-05	0.00136064
ENSG00000143368.9	SF3B4	1.02242	9.45e-05	0.00622167
ENSG00000143494.11	VASH2	1.01455	0.000582016	0.0239445
ENSG00000164346.5	NSA2	1.01077	0.00112681	0.0378482
ENSG00000156831.3	NSMCE2	1.00972	5.27e-05	0.00403895
ENSG00000118946.7	PCDH17	1.0025	2.1e-05	0.00200296
ENSG00000117114.15	ADGRL2	-1.00082	0.000440693	0.0195604
ENSG00000105472.8	CLEC11A	-1.00127	0.000129605	0.00782283
ENSG00000116741.6	RGS2	-1.00236	0.0014309	0.0446439
ENSG00000141524.11	TMC6	-1.00302	0.000125786	0.00762567
ENSG00000155465.14	SLC7A7	-1.00328	0.00013962	0.00827922
ENSG00000113088.5	GZMK	-1.00359	0.000261489	0.0133552
ENSG00000250510.2	GPR162	-1.00404	0.000290499	0.0145244
ENSG00000106034.13	CPED1	-1.00418	0.000790112	0.029907
ENSG00000213809.4	KLRK1	-1.00892	0.000509808	0.0215735
ENSG00000108947.4	EFNB3	-1.00948	0.000707752	0.027631
ENSG00000117560.6	FASLG	-1.00963	0.000839079	0.0311671
ENSG00000104267.5	CA2	-1.00993	0.000447	0.0197521
ENSG00000011600.6	TYROBP	-1.01034	9.39e-05	0.00620879
ENSG00000157379.9	DHRS1	-1.01301	2.64e-05	0.00239909
ENSG00000164674.11	SYTL3	-1.01441	0.000172578	0.00978607
ENSG00000162407.8	PPAP2B	-1.01825	0.000988629	0.0347734
ENSG00000172322.9	CLEC12A	-1.02235	8.74e-05	0.00597845
ENSG00000149557.8	FEZ1	-1.0279	9.92e-05	0.0064741
ENSG00000134955.7	SLC37A2	-1.02971	1.19e-05	0.00128827
ENSG00000175189.2	INHBC	-1.03256	0.00147127	0.0455697
ENSG00000111110.7	PPM1H	-1.0326	6.57e-05	0.00480113
ENSG00000102401.15	ARMCX3	-1.03336	0.00147424	0.0456143
ENSG00000127954.8	STEAP4	-1.03466	0.000411275	0.0187858
ENSG00000223609.3	HBD	-1.0351	0.000430564	0.0192423
ENSG00000102575.6	ACP5	-1.03563	9.36e-05	0.00620879
ENSG00000131042.9	LILRB2	-1.03572	1.45e-05	0.00150482
ENSG00000137960.5	GIPC2	-1.03588	0.00014563	0.0085506
ENSG00000168995.9	SIGLEC7	-1.03766	0.000104	0.00664242
ENSG00000166173.9	LARP6	-1.04266	0.000406808	0.0186102
ENSG00000189337.11	KAZN	-1.04785	0.000405076	0.0185595
ENSG00000154263.13	ABCA10	-1.05003	0.000863248	0.0317944
ENSG00000087116.9	ADAMTS2	-1.05193	0.00114806	0.0383096
ENSG00000164039.10	BDH2	-1.05338	3.31e-05	0.0028324
ENSG00000115963.9	RND3	-1.05425	0.000417517	0.018926
ENSG00000196711.4	FAM150A	-1.05482	0.00102376	0.0355466
ENSG00000170190.11	SLC16A5	-1.05539	0.000246506	0.0128766
ENSG00000116704.6	SLC35D1	-1.05887	0.00128717	0.0416855
ENSG00000078589.8	P2RY10	-1.06043	0.00139711	0.0440039
ENSG00000101336.8	HCK	-1.06164	0.00018037	0.0101316
ENSG00000011028.9	MRC2	-1.06178	0.000743992	0.0287449
ENSG00000074935.9	TUBE1	-1.06259	0.000138438	0.00822548
ENSG00000003137.4	CYP26B1	-1.06434	0.00038818	0.0178953
ENSG00000119535.13	CSF3R	-1.06952	1.26e-06	0.000214999
ENSG00000081041.8	CXCL2	-1.07209	1.07e-05	0.0011944
ENSG00000178537.5	SLC25A20	-1.07296	0.00103138	0.035688
ENSG00000132164.5	SLC6A11	-1.08486	0.000930608	0.033322
ENSG00000109794.9	FAM149A	-1.09019	3.09e-05	0.00267292
ENSG00000129277.9	CCL4	-1.09082	2.08e-05	0.0019954
ENSG00000163823.3	CCR1	-1.09238	2.89e-06	0.000426942
ENSG00000111339.6	ART4	-1.09259	0.000877736	0.0321244
ENSG00000158169.7	FANCC	-1.09296	9.12e-05	0.00613905
ENSG00000163815.5	CLEC3B	-1.0936	4.2e-05	0.00340999
ENSG00000186642.10	PDE2A	-1.0953	0.00036891	0.0172928
ENSG00000164626.8	KCNK5	-1.09819	0.000699764	0.0274991
ENSG00000171223.4	JUNB	-1.09975	8.42e-05	0.00581235
ENSG00000198821.6	CD247	-1.10147	9.04e-05	0.00611724
ENSG00000165168.6	CYBB	-1.10371	9.07e-05	0.00612317
ENSG00000154760.9	SLFN13	-1.104	5.31e-05	0.0040515
ENSG00000090104.7	RGS1	-1.10606	0.000380797	0.0176011
ENSG00000218819.3	TDRD15	-1.10825	4.37e-06	0.000591438
ENSG00000110887.3	DAO	-1.10835	0.0014503	0.0451075
ENSG00000256632.3	HBCBP	-1.1106	0.000937959	0.0335205
ENSG00000085265.6	FCN1	-1.1135	0.000837863	0.0311608
ENSG00000120693.9	SMAD9	-1.11614	0.000261215	0.0133552
ENSG00000183729.3	NPBWR1	-1.12057	0.00105031	0.0361254
ENSG00000102032.8	RENBP	-1.12064	2.57e-05	0.00234769
ENSG00000163154.5	TNFAIP8L2	-1.12187	0.000132109	0.0079125
ENSG00000162460.6	TMEM82	-1.12244	0.000159975	0.00919381
ENSG00000163235.11	TGFA	-1.12264	0.000156338	0.00903703
ENSG00000166145.10	SPINT1	-1.12469	0.000445322	0.0197071
ENSG00000182511.7	FES	-1.12602	8.11e-06	0.000952709
ENSG00000005249.8	PRKAR2B	-1.12637	0.00116223	0.0386032
ENSG00000145555.10	MYO10	-1.12651	2.24e-05	0.00211028
ENSG00000263155.1	MYZAP	-1.12676	0.000827885	0.0308666
ENSG00000137834.10	SMAD6	-1.12726	9.16e-06	0.00105433
ENSG00000161929.10	SCIMP	-1.13082	1.97e-06	0.00031128
ENSG00000259371.1	-	-1.1337	0.000600944	0.0245876
ENSG00000153234.9	NR4A2	-1.13381	1.56e-05	0.00157618
ENSG00000204018.6	TRABD2B	-1.13459	0.000974173	0.0344788
ENSG00000077984.4	CST7	-1.13638	8.35e-05	0.00577893
ENSG00000171236.9	LRG1	-1.13784	0.00122682	0.0400353
ENSG00000166428.8	PLD4	-1.13795	0.000312713	0.0153662
ENSG00000122862.4	SRGN	-1.14254	3.29e-05	0.00282406
ENSG00000075651.11	PLD1	-1.15086	5.46e-06	0.000705109
ENSG00000152760.4	TCTEX1D1	-1.15195	0.000294623	0.0146706
ENSG00000077092.14	RARB	-1.16014	0.000103565	0.00662884
ENSG00000228278.2	ORM2	-1.16126	0.00156985	0.0474408
ENSG00000169026.8	MFSD7	-1.16169	0.000349228	0.0166397
ENSG00000167711.9	SERPINF2	-1.16249	0.00135511	0.0432027
ENSG00000170153.5	RNF150	-1.16668	0.000833244	0.0310277
ENSG00000162747.5	FCGR3B	-1.16718	3.32e-07	6.87e-05
ENSG00000076555.11	ACACB	-1.16977	0.000100562	0.00653648
ENSG00000131910.4	NR0B2	-1.17065	0.000671735	0.0267144
ENSG00000161570.4	CCL5	-1.17544	6.5e-05	0.00477886
ENSG00000187266.9	EPOR	-1.17588	3.4e-05	0.00289574
ENSG00000147041.7	SYTL5	-1.1763	0.000801473	0.0301077
ENSG00000088827.8	SIGLEC1	-1.18368	3.74e-07	7.65e-05
ENSG00000074416.9	MGLL	-1.192	0.000130088	0.00782283
ENSG00000110077.10	MS4A6A	-1.19302	1.08e-05	0.0011944
ENSG00000158715.5	SLC45A3	-1.19337	0.000277482	0.0140756
ENSG00000117643.10	MAN1C1	-1.19493	5.99e-08	1.7e-05
ENSG00000144712.7	CAND2	-1.19614	0.000102174	0.0065964
ENSG00000112293.10	GPLD1	-1.19632	0.000525887	0.0220893
ENSG00000198300.8	PEG3	-1.20309	0.000335368	0.0161891
ENSG00000144852.12	NR1I2	-1.20498	1.03e-05	0.00116668
ENSG00000147119.3	CHST7	-1.20542	3.08e-05	0.00267024
ENSG00000171557.12	FGG	-1.20627	0.000826631	0.0308586
ENSG00000166927.7	MS4A7	-1.20692	4.93e-06	0.000655572
ENSG00000100889.7	PCK2	-1.20908	0.000653135	0.0261842
ENSG00000142675.12	CNKSR1	-1.21608	6.56e-05	0.00480113
ENSG00000166819.7	PLIN1	-1.22323	2.28e-05	0.00214965
ENSG00000099860.4	GADD45B	-1.22622	2.07e-05	0.00199478
ENSG00000140284.6	SLC27A2	-1.22641	0.00144735	0.0450627
ENSG00000158050.4	DUSP2	-1.22677	0.000224195	0.0119626
ENSG00000124374.8	PAIP2B	-1.22909	0.000108824	0.00683349
ENSG00000162512.11	SDC3	-1.23568	1.73e-05	0.00173244
ENSG00000101665.4	SMAD7	-1.24216	2.26e-07	5.11e-05
ENSG00000151726.9	ACSL1	-1.24365	0.000538335	0.0224887
ENSG00000159189.7	C1QC	-1.24423	8.9e-05	0.00603388
ENSG00000104332.7	SFRP1	-1.24493	5.2e-06	0.000683842
ENSG00000100767.11	PAPLN	-1.24673	0.00121462	0.0397677
ENSG00000255819.2	KLRC4-KLRK1	-1.2479	9.33e-05	0.00620879
ENSG00000197114.6	ZGPAT	-1.25155	9.37e-05	0.00620879
ENSG00000123454.6	DBH	-1.25183	0.000513591	0.0216577
ENSG00000116785.9	CFHR3	-1.25303	0.000290814	0.0145244
ENSG00000134184.8	GSTM1	-1.25484	0.00161606	0.0483991
ENSG00000136883.8	KIF12	-1.25642	0.00012521	0.00760621
ENSG00000116194.8	ANGPTL1	-1.25725	0.00103423	0.0357424
ENSG00000139178.6	C1RL	-1.25958	4.12e-05	0.00336489
ENSG00000235568.2	NFAM1	-1.26104	1.45e-05	0.00150482
ENSG00000116285.8	ERRFI1	-1.26136	0.000642312	0.0258895
ENSG00000255398.2	HCAR3	-1.26338	1.26e-05	0.00135401
ENSG00000129450.4	SIGLEC9	-1.26779	3.34e-06	0.000480794
ENSG00000105607.8	GCDH	-1.26861	0.000188565	0.0104736
ENSG00000141293.10	SKAP1	-1.2694	4e-07	8.06e-05
ENSG00000187045.12	TMPRSS6	-1.27187	0.000780373	0.0297187
ENSG00000135144.3	DTX1	-1.27189	0.00142933	0.0446414
ENSG00000167851.9	CD300A	-1.27556	3.88e-07	7.87e-05
ENSG00000004468.7	CD38	-1.27847	1.15e-05	0.00126095
ENSG00000174837.10	ADGRE1	-1.28189	2.67e-06	0.000402193
ENSG00000171408.9	PDE7B	-1.28223	0.00010567	0.00669177
ENSG00000243696.3	MUSTN1	-1.28392	0.00153751	0.0467475
ENSG00000123358.15	NR4A1	-1.28535	7.71e-05	0.00549107
ENSG00000189334.4	S100A14	-1.28724	1.3e-05	0.00138184
ENSG00000055955.11	ITIH4	-1.28745	0.00150947	0.046365
ENSG00000072657.4	TRHDE	-1.29046	0.000605746	0.0247501
ENSG00000203747.5	FCGR3A	-1.29127	1.71e-06	0.000276004
ENSG00000197444.5	OGDHL	-1.29154	0.00062119	0.0251742
ENSG00000147443.8	DOK2	-1.29162	6.2e-06	0.000787212
ENSG00000148339.8	SLC25A25	-1.2941	0.00151094	0.046365
ENSG00000105852.6	PON3	-1.29451	0.000229005	0.0121324
ENSG00000106991.9	ENG	-1.2952	1.34e-06	0.000224814
ENSG00000179914.4	ITLN1	-1.30437	0.000906435	0.0326919
ENSG00000166840.9	LOC100287413; GLYATL1	-1.30621	0.000246485	0.0128766
ENSG00000213512.1	GBP7	-1.31879	0.000100954	0.00654596
ENSG00000131979.14	GCH1	-1.32367	2.93e-05	0.00257193
ENSG00000062524.11	LTK	-1.32405	3.91e-06	0.00054687
ENSG00000184601.6	C14orf180	-1.32782	3.84e-05	0.00317543
ENSG00000176907.3	C8orf4	-1.332	1.5e-07	3.82e-05
ENSG00000122194.13	PLG	-1.3326	0.00151505	0.0463957
ENSG00000167601.7	AXL	-1.33351	2.16e-08	7.16e-06
ENSG00000139737.16	SLAIN1	-1.33693	8.32e-05	0.00577351
ENSG00000072694.14	FCGR2B	-1.34294	1.8e-05	0.00178831
ENSG00000047457.9	CP	-1.3508	0.000231012	0.012193
ENSG00000120129.5	DUSP1	-1.35869	4.69e-05	0.00370295
ENSG00000111199.6	TRPV4	-1.36174	9.24e-08	2.51e-05
ENSG00000160202.3	LOC102724652; CRYAA	-1.36593	0.000864563	0.0317944
ENSG00000105609.12	LILRB5	-1.36742	2.23e-08	7.32e-06
ENSG00000130222.6	GADD45G	-1.36766	0.000328067	0.015911
ENSG00000066468.16	FGFR2	-1.36768	0.000663376	0.0264173
ENSG00000108242.8	CYP2C18	-1.38488	0.000151067	0.00878339
ENSG00000173369.11	C1QB	-1.38632	5.49e-05	0.00415281
ENSG00000144649.4	FAM198A	-1.38861	4.87e-05	0.00378632
ENSG00000254415.3	SIGLEC14	-1.38917	2.02e-08	6.85e-06
ENSG00000167741.6	GGT6	-1.39121	0.00130765	0.0421656
ENSG00000154274.10	C4orf19	-1.39237	1.21e-09	6.2e-07
ENSG00000183287.8	CCBE1	-1.39269	0.000442305	0.0196027
ENSG00000157502.8	MUM1L1	-1.39286	0.000141726	0.00837082
ENSG00000111796.3	KLRB1	-1.39335	1.13e-06	0.000198651
ENSG00000159403.11	C1R	-1.39412	1.06e-05	0.00118848
ENSG00000134258.12	VTCN1	-1.3956	0.000106495	0.00670375
ENSG00000060971.12	ACAA1	-1.39796	0.000280879	0.0141837
ENSG00000162551.9	ALPL	-1.40308	0.000110524	0.00688228
ENSG00000116260.12	QSOX1	-1.40742	2.87e-05	0.00253971
ENSG00000118094.7	TREH	-1.40774	0.00014829	0.00863877
ENSG00000100292.12	HMOX1	-1.41273	1.35e-08	4.91e-06
ENSG00000122877.9	EGR2	-1.4172	0.000512956	0.0216577
ENSG00000176595.3	KBTBD11	-1.41782	0.00115182	0.0383265
ENSG00000267748.2	CTB-102L5.4	-1.42216	7.77e-05	0.00550437
ENSG00000178075.15	GRAMD1C	-1.4226	8.44e-08	2.31e-05
ENSG00000149582.11	TMEM25	-1.42263	8.07e-07	0.000149431
ENSG00000122223.8	CD244	-1.42472	1.07e-05	0.0011944
ENSG00000225968.4	ELFN1	-1.42765	0.000995627	0.0349371
ENSG00000135437.5	RDH5	-1.43074	0.000253054	0.0131267
ENSG00000196083.5	IL1RAP	-1.43467	2.98e-07	6.52e-05
ENSG00000162482.4	AKR7A3	-1.44047	0.000198663	0.0109415
ENSG00000205143.2	ARID3C	-1.44264	0.000724542	0.0281392
ENSG00000108187.10	PBLD	-1.44565	0.000614002	0.024992
ENSG00000120586.4	MRC1	-1.44739	0.000365684	0.0172583
ENSG00000005187.7	ACSM3	-1.44977	0.00154967	0.0470214
ENSG00000090512.7	FETUB	-1.44997	0.000157683	0.00907958
ENSG00000184292.5	TACSTD2	-1.45054	1.54e-05	0.00156843
ENSG00000155666.7	KDM8	-1.45076	0.000214155	0.0115508
ENSG00000169764.10	UGP2	-1.45305	0.000248585	0.0129399
ENSG00000168079.12	SCARA5	-1.45318	0.00106561	0.0362563
ENSG00000183281.10	PLGLB1	-1.45578	1.02e-08	3.89e-06
ENSG00000002726.15	AOC1	-1.45793	0.000741624	0.0286906
ENSG00000173372.12	C1QA	-1.45965	6.29e-06	0.000791221
ENSG00000241935.4	HOGA1	-1.46238	1.91e-07	4.5e-05
ENSG00000086696.4	HSD17B2	-1.46254	0.00142621	0.0446166
ENSG00000144668.7	ITGA9	-1.46727	5.7e-06	0.000729657
ENSG00000164100.7	NDST3	-1.46791	7.71e-06	0.000915889
ENSG00000205436.3	EXOC3L4	-1.46811	8e-05	0.00562651
ENSG00000100652.4	SLC10A1	-1.4737	0.00142478	0.0446166
ENSG00000164488.6	DACT2	-1.47518	9.22e-05	0.00619572
ENSG00000188676.9	IDO2	-1.48194	0.000173714	0.009814
ENSG00000011347.5	SYT7	-1.48268	0.000768908	0.0294784
ENSG00000015520.10	NPC1L1	-1.48502	0.000614178	0.024992
ENSG00000196136.11	-	-1.48552	0.000421532	0.0190212
ENSG00000156886.11	ITGAD	-1.48684	1.07e-05	0.0011944
ENSG00000188820.8	FAM26F	-1.49539	3.11e-07	6.66e-05
ENSG00000010610.5	CD4	-1.4994	1.76e-09	8.34e-07
ENSG00000182492.10	BGN	-1.5017	0.000173728	0.009814
ENSG00000157303.6	SUSD3	-1.50171	4.02e-05	0.00331425
ENSG00000114812.8	VIPR1	-1.50268	0.000146234	0.00855237
ENSG00000167642.8	SPINT2	-1.50657	7.96e-07	0.000148459
ENSG00000187116.9	LILRA5	-1.50732	1.23e-06	0.000213123
ENSG00000021852.8	C8B	-1.50823	0.000309615	0.0152896
ENSG00000171234.9	UGT2B7	-1.50979	0.000329054	0.0159329
ENSG00000162461.7	SLC25A34	-1.5099	6.14e-07	0.000118244
ENSG00000187634.6	SAMD11	-1.51117	2e-05	0.00194605
ENSG00000163586.5	FABP1	-1.5155	0.000428812	0.0192423
ENSG00000052344.11	PRSS8	-1.51675	0.000780794	0.0297187
ENSG00000139344.3	AMDHD1	-1.52105	0.000256671	0.0132223
ENSG00000149090.7	PAMR1	-1.5214	1.96e-06	0.000310214
ENSG00000100665.7	SERPINA4	-1.52765	0.000102853	0.00661522
ENSG00000118271.5	TTR	-1.53061	2.81e-05	0.00250236
ENSG00000158125.5	XDH	-1.53318	0.000101241	0.00655035
ENSG00000124107.5	SLPI	-1.53402	0.00164678	0.0489228
ENSG00000126231.9	PROZ	-1.53406	0.000110351	0.00688228
ENSG00000110848.4	CD69	-1.53627	0.000115012	0.00709506
ENSG00000019102.7	VSIG2	-1.53629	1.85e-06	0.000296546
ENSG00000166928.6	MS4A14	-1.56782	4.59e-08	1.38e-05
ENSG00000109576.9	AADAT	-1.57018	1.27e-06	0.000215731
ENSG00000137204.10	SLC22A7	-1.57942	1.18e-05	0.00127943
ENSG00000134240.7	HMGCS2	-1.58083	0.000227585	0.0120786
ENSG00000080709.10	KCNN2	-1.58364	0.000696044	0.0274979
ENSG00000139209.11	SLC38A4	-1.58515	0.000455384	0.020004
ENSG00000158481.8	CD1C	-1.58526	0.00047252	0.0205151
ENSG00000139914.6	FITM1	-1.58675	4.01e-06	0.00055644
ENSG00000146374.9	RSPO3	-1.58756	1.92e-05	0.00187656
ENSG00000105825.7	TFPI2	-1.58901	0.000198824	0.0109415
ENSG00000163220.10	S100A9	-1.59113	4.9e-06	0.000655572
ENSG00000160097.10	FNDC5	-1.59113	1.52e-06	0.00025088
ENSG00000174992.6	ZG16	-1.5978	0.000104578	0.00666504
ENSG00000151014.4	CCRN4L	-1.60302	2.74e-05	0.00245958
ENSG00000132698.9	RAB25	-1.60345	4.86e-05	0.00378632
ENSG00000188488.9	SERPINA5	-1.60432	0.000143124	0.00842625
ENSG00000143546.5	S100A8	-1.60642	7.4e-06	0.000892785
ENSG00000163071.6	SPATA18	-1.61078	2.55e-05	0.00233344
ENSG00000092607.9	TBX15	-1.61136	0.000215459	0.0116002
ENSG00000125551.14	PLGLB2	-1.61234	0.000167768	0.00958622
ENSG00000257017.4	HP	-1.6171	0.000381209	0.0176011
ENSG00000165124.13	SVEP1	-1.61902	0.000255048	0.0131919
ENSG00000117009.7	KMO	-1.62812	2.13e-05	0.00202073
ENSG00000183748.4	MRC1L1	-1.6377	4.2e-09	1.76e-06
ENSG00000158825.5	CDA	-1.63829	2.43e-05	0.00224442
ENSG00000100170.5	SLC5A1	-1.64089	7.74e-05	0.00550005
ENSG00000160282.9	FTCD	-1.64592	0.000317303	0.0155661
ENSG00000126838.5	PZP	-1.6466	0.000468113	0.0203534
ENSG00000171051.4	FPR1	-1.65151	9.48e-07	0.000172538
ENSG00000171564.7	FGB	-1.65688	8.51e-05	0.0058629
ENSG00000133027.13	PEMT	-1.65766	0.00155575	0.0471579
ENSG00000268162.1	-	-1.65806	1.15e-05	0.00126095
ENSG00000167588.8	GPD1	-1.66449	2.76e-07	6.15e-05
ENSG00000142871.11	CYR61	-1.66505	0.000153485	0.0088893
ENSG00000244067.1	GSTA1; GSTA2	-1.66908	0.000199428	0.0109546
ENSG00000118004.13	COLEC11	-1.67396	0.000256086	0.013215
ENSG00000130173.9	C19orf80	-1.67766	9.56e-05	0.00628059
ENSG00000091513.10	TF	-1.67857	0.000467685	0.0203534
ENSG00000138615.4	CILP	-1.68155	0.000347385	0.0166017
ENSG00000167676.3	PLIN4	-1.68261	7.42e-06	0.000892785
ENSG00000100031.14	GGT2; GGT1; GGTLC2; LOC102724197; GGTLC1	-1.68903	2.32e-06	0.000358165
ENSG00000173918.10	C1QTNF1	-1.71012	1.61e-07	3.95e-05
ENSG00000166741.3	NNMT	-1.71992	0.00106521	0.0362563
ENSG00000189320.4	FAM180A	-1.73018	9.62e-06	0.00109538
ENSG00000122971.4	ACADS	-1.73342	4.72e-07	9.26e-05
ENSG00000042062.7	FAM65C	-1.73571	1.47e-06	0.000244305
ENSG00000091831.16	ESR1	-1.73653	3.49e-07	7.17e-05
ENSG00000115107.15	STEAP3	-1.73816	2.09e-05	0.00199651
ENSG00000099998.13	GGT5	-1.73975	1.13e-06	0.000198809
ENSG00000118137.5	APOA1	-1.73976	0.000539675	0.0225131
ENSG00000162897.10	FCAMR	-1.74424	3.75e-05	0.00312841
ENSG00000021461.12	CYP3A43	-1.75375	3.6e-05	0.00301438
ENSG00000177575.8	CD163	-1.75788	1.51e-08	5.36e-06
ENSG00000114200.5	BCHE	-1.75965	1.11e-05	0.00122174
ENSG00000205358.3	MT1H	-1.75998	0.00147117	0.0455697
ENSG00000134873.5	CLDN10	-1.77861	0.00118496	0.0390538
ENSG00000116774.7	OLFML3	-1.78098	9.93e-08	2.65e-05
ENSG00000168874.8	ATOH8	-1.78448	5.25e-06	0.000686906
ENSG00000255292.1	SDHD	-1.78517	4.84e-08	1.43e-05
ENSG00000138109.9	CYP2C9	-1.78948	0.0010189	0.0354204
ENSG00000197408.4	CYP2B6	-1.79388	0.000336588	0.0161926
ENSG00000184999.7	SLC22A10	-1.79847	4.24e-08	1.31e-05
ENSG00000160801.9	PTH1R	-1.80718	6.26e-06	0.000790752
ENSG00000095932.5	SMIM24	-1.81187	7.9e-09	3.1e-06
ENSG00000160862.8	AZGP1	-1.81188	0.000699388	0.0274991
ENSG00000179178.6	TMEM125	-1.81298	3.13e-07	6.66e-05
ENSG00000164742.10	ADCY1	-1.81606	5e-05	0.00387095
ENSG00000116690.7	PRG4	-1.82593	3.52e-05	0.00296704
ENSG00000139269.2	INHBE	-1.82595	6.62e-08	1.86e-05
ENSG00000138080.9	EMILIN1	-1.82735	3.66e-05	0.00306121
ENSG00000079557.3	AFM	-1.82919	3.5e-05	0.00295859
ENSG00000124212.5	PTGIS	-1.85779	7.18e-06	0.000874186
ENSG00000125968.7	ID1	-1.861	1.33e-09	6.71e-07
ENSG00000255245.3	FXYD6-FXYD2	-1.87232	9.73e-07	0.000174581
ENSG00000157131.10	C8A	-1.89228	6.17e-05	0.00455184
ENSG00000135069.9	PSAT1	-1.89852	0.000102909	0.00661522
ENSG00000118514.9	ALDH8A1	-1.90129	4.21e-07	8.32e-05
ENSG00000197766.2	CFD	-1.90178	5.46e-08	1.57e-05
ENSG00000125144.9	MT1G	-1.90998	0.00150908	0.046365
ENSG00000213398.3	LCAT	-1.91522	2.16e-07	4.96e-05
ENSG00000198417.5	MT1F	-1.91848	1.07e-07	2.82e-05
ENSG00000164128.2	NPY1R	-1.92573	5.66e-06	0.000727823
ENSG00000137731.8	FXYD2	-1.9278	3.45e-06	0.000491868
ENSG00000163217.1	BMP10	-1.928	9.9e-11	6.15e-08
ENSG00000100577.14	GSTZ1	-1.93239	1e-06	0.000178255
ENSG00000101981.5	F9	-1.93387	0.000366909	0.0172888
ENSG00000019991.11	HGF	-1.93555	2.64e-10	1.51e-07
ENSG00000155659.9	VSIG4	-1.94577	8.66e-15	1.17e-11
ENSG00000266964.1	FXYD1	-1.95046	3.02e-07	6.53e-05
ENSG00000165140.5	FBP1	-1.95268	8.27e-05	0.00576197
ENSG00000135447.12	PPP1R1A	-1.95342	5.46e-14	6.04e-11
ENSG00000163631.12	ALB	-1.96532	6.64e-06	0.000818102
ENSG00000161640.11	SIGLEC11	-1.96671	9.21e-10	4.82e-07
ENSG00000206172.4	HBA1	-1.97044	3.69e-08	1.18e-05
ENSG00000151365.2	THRSP	-1.97753	0.00014323	0.00842625
ENSG00000164161.5	HHIP	-1.98189	3.98e-09	1.7e-06
ENSG00000013016.10	EHD3	-1.99535	9.64e-07	0.000174188
ENSG00000145287.6	PLAC8	-1.99924	4.72e-10	2.56e-07
ENSG00000110169.6	HPX	-2.00308	7.63e-06	0.000910651
ENSG00000164825.3	DEFB1	-2.0049	3.43e-05	0.0029174
ENSG00000188536.8	HBA2	-2.01199	6.74e-09	2.68e-06
ENSG00000175899.10	A2M	-2.02557	5.07e-06	0.000668546
ENSG00000198077.6	CYP2A7	-2.03577	2.66e-06	0.000402193
ENSG00000110243.7	APOA5	-2.04046	0.000459069	0.0200934
ENSG00000135480.10	KRT7	-2.04244	6.74e-11	4.37e-08
ENSG00000148965.4	SAA4	-2.04707	0.000181468	0.0101722
ENSG00000148671.8	ADIRF	-2.04772	1.6e-05	0.0016171
ENSG00000162365.7	CYP4A11; CYP4A22	-2.06626	4.36e-05	0.00350621
ENSG00000160323.14	ADAMTS13	-2.08013	6.32e-15	8.98e-12
ENSG00000171345.9	KRT19	-2.08119	0.000447764	0.0197566
ENSG00000158473.6	CD1D	-2.08676	2.33e-15	3.66e-12
ENSG00000120907.13	ADRA1A	-2.10142	8.75e-12	7.05e-09
ENSG00000170743.11	SYT9	-2.11192	1.52e-09	7.32e-07
ENSG00000064300.4	NGFR	-2.11743	2.96e-10	1.67e-07
ENSG00000134853.7	PDGFRA	-2.11814	0.000167466	0.00958622
ENSG00000180875.4	GREM2	-2.12506	6.41e-05	0.00471885
ENSG00000244734.1	HBB	-2.12538	2.67e-09	1.22e-06
ENSG00000130234.6	ACE2	-2.12863	0.000506741	0.0215614
ENSG00000182853.7	VMO1	-2.12978	1.4e-08	5.02e-06
ENSG00000160870.8	CYP3A7-CYP3A51P; CYP3A7	-2.13255	3.84e-08	1.22e-05
ENSG00000169136.4	ATF5	-2.13329	1.08e-05	0.0011944
ENSG00000166856.1	GPR182	-2.13483	4.69e-08	1.4e-05
ENSG00000084110.6	HAL	-2.13802	1.44e-05	0.00150463
ENSG00000112964.9	GHR	-2.13909	6.68e-10	3.56e-07
ENSG00000145824.8	CXCL14	-2.14088	1.38e-09	6.74e-07
ENSG00000124253.9	PCK1	-2.15139	0.00130387	0.042135
ENSG00000009694.9	TENM1	-2.15232	1.56e-07	3.88e-05
ENSG00000133800.4	LYVE1	-2.17436	9.77e-07	0.000174581
ENSG00000197580.7	BCO2	-2.17496	8.42e-14	8.97e-11
ENSG00000119888.6	EPCAM	-2.18025	0.000105289	0.00669177
ENSG00000113594.5	LIFR	-2.18258	6.69e-06	0.000821583
ENSG00000126759.8	CFP	-2.1998	1.8e-14	2.15e-11
ENSG00000187048.8	CYP4A11	-2.21452	1.23e-05	0.00132851
ENSG00000146674.10	IGFBP3	-2.21614	2.05e-09	9.57e-07
ENSG00000130812.6	ANGPTL6	-2.2205	8e-12	6.62e-09
ENSG00000269541.1	GBA3	-2.22545	4.58e-09	1.9e-06
ENSG00000130707.13	ASS1	-2.23573	1.55e-06	0.000253477
ENSG00000092621.7	PHGDH	-2.28524	3.23e-10	1.79e-07
ENSG00000145850.4	TIMD4	-2.29576	2.07e-08	6.92e-06
ENSG00000160883.6	HK3	-2.2974	1.56e-15	2.58e-12
ENSG00000170927.10	PKHD1	-2.31961	4.87e-07	9.5e-05
ENSG00000166415.10	WDR72	-2.33087	4.5e-15	6.71e-12
ENSG00000125740.9	FOSB	-2.33503	8.63e-05	0.00591507
ENSG00000135094.6	SDS	-2.36199	0.00148602	0.045931
ENSG00000072080.6	SPP2	-2.36242	1.47e-05	0.00152051
ENSG00000150656.10	CNDP1	-2.37455	5.19e-08	1.52e-05
ENSG00000172724.7	CCL19	-2.37607	0.00137255	0.0435681
ENSG00000198099.4	ADH4	-2.37895	7.92e-05	0.00559273
ENSG00000120057.4	SFRP5	-2.37991	0.000112465	0.0069885
ENSG00000166391.9	MOGAT2	-2.41053	2.57e-08	8.32e-06
ENSG00000241644.2	INMT	-2.41286	3.74e-06	0.000529014
ENSG00000095596.7	CYP26A1	-2.41789	2.93e-05	0.00257193
ENSG00000129214.10	SHBG	-2.42071	5.99e-05	0.00446255
ENSG00000269222.1	AC093917.1	-2.42449	2.3e-10	1.37e-07
ENSG00000184956.11	MUC6	-2.43527	1.53e-07	3.86e-05
ENSG00000135423.8	GLS2	-2.44129	2.41e-05	0.00223659
ENSG00000165471.5	MBL2	-2.45382	1.21e-08	4.45e-06
ENSG00000109758.4	HGFAC	-2.46887	8.05e-06	0.000949379
ENSG00000150893.9	FREM2	-2.47264	3.26e-11	2.21e-08
ENSG00000163687.9	DNASE1L3	-2.49472	3.34e-11	2.21e-08
ENSG00000197859.5	ADAMTSL2	-2.50228	2.31e-06	0.000358165
ENSG00000133488.10	SEC14L4	-2.50795	1.61e-14	2.02e-11
ENSG00000087237.6	CETP	-2.52677	3.48e-12	3.06e-09
ENSG00000171385.5	KCND3	-2.53907	7.49e-11	4.76e-08
ENSG00000170345.5	FOS	-2.55516	1.26e-07	3.23e-05
ENSG00000186910.3	SERPINA11	-2.55535	9.89e-08	2.65e-05
ENSG00000164619.4	BMPER	-2.56442	1.11e-11	8.71e-09
ENSG00000140835.7	CHST4	-2.60787	8.32e-06	0.000966056
ENSG00000124713.5	GNMT	-2.6118	8.01e-09	3.1e-06
ENSG00000168389.13	MFSD2A	-2.62015	5.28e-06	0.000687752
ENSG00000132465.6	IGJ	-2.62194	1.94e-05	0.00188801
ENSG00000143369.10	ECM1	-2.63095	7.27e-16	1.28e-12
ENSG00000146233.3	CYP39A1	-2.63146	1.89e-06	0.000301578
ENSG00000123496.3	IL13RA2	-2.64875	1.71e-08	6.01e-06
ENSG00000113600.6	C9	-2.65521	3.82e-06	0.000537329
ENSG00000254709.1	IGLL5	-2.66079	1.35e-05	0.00142559
ENSG00000108515.13	ENO3	-2.66506	1.48e-11	1.13e-08
ENSG00000143196.4	DPT	-2.66525	0.000340632	0.0163344
ENSG00000133477.11	FAM83F	-2.70438	2.32e-12	2.24e-09
ENSG00000001626.9	CFTR	-2.72939	6.97e-05	0.00505553
ENSG00000107562.12	CXCL12	-2.73164	2.17e-14	2.49e-11
ENSG00000011465.12	DCN	-2.74572	1.71e-06	0.000276004
ENSG00000175336.8	APOF	-2.77514	2.24e-07	5.1e-05
ENSG00000111700.8	SLCO1B3	-2.79357	0.00131901	0.0423488
ENSG00000122787.10	AKR1D1	-2.80644	2.84e-12	2.64e-09
ENSG00000165682.10	CLEC1B	-2.8265	2.03e-11	1.52e-08
ENSG00000170509.7	HSD17B13	-2.8611	3.77e-05	0.00313531
ENSG00000104938.12	CLEC4M	-2.91467	3.99e-13	3.97e-10
ENSG00000139547.6	RDH16	-2.97503	1.62e-14	2.02e-11
ENSG00000161031.8	PGLYRP2	-2.97565	2.69e-09	1.22e-06
ENSG00000167244.12	IGF2	-3.02165	6.05e-05	0.00448825
ENSG00000198670.6	LPA	-3.05611	6.48e-12	5.52e-09
ENSG00000166183.11	ASPG	-3.10447	2.37e-10	1.38e-07
ENSG00000129965.9	INS-IGF2	-3.13196	2.13e-05	0.00202039
ENSG00000138115.9	CYP2C8	-3.19307	4.21e-08	1.31e-05
ENSG00000112936.14	C7	-3.23354	2.8e-05	0.00250236
ENSG00000073754.5	CD5L	-3.23801	2.93e-09	1.29e-06
ENSG00000160932.6	LY6E	-3.2843	1.33e-18	3.3e-15
ENSG00000147003.5	TMEM27	-3.44637	7.53e-21	2.49e-17
ENSG00000172425.6	TTC36	-3.45233	1.35e-09	6.73e-07
ENSG00000116882.10	HAO2	-3.57072	8.89e-21	2.65e-17
ENSG00000128802.3	GDF2	-3.59163	1.95e-17	3.88e-14
ENSG00000099769.5	IGFALS	-3.67135	1.18e-33	8.82e-30
ENSG00000175003.8	SLC22A1	-3.82909	2.14e-11	1.56e-08
ENSG00000136011.10	STAB2	-3.84248	1.6e-13	1.65e-10
ENSG00000105697.3	HAMP	-3.97636	8.9e-17	1.66e-13
ENSG00000159650.4	UROC1	-4.00949	2.76e-18	5.89e-15
ENSG00000140505.6	CYP1A2	-4.02467	4.41e-06	0.000592529
ENSG00000140107.10	SLC25A47	-4.24652	7.36e-06	0.00089269
ENSG00000184374.2	COLEC10	-4.35737	2.65e-18	5.89e-15
ENSG00000145708.6	CRHBP	-4.39677	1.22e-32	7.25e-29
ENSG00000142748.8	FCN3	-4.39741	5.39e-29	2.68e-25
ENSG00000074276.6	CDHR2	-4.50511	5.78e-25	2.46e-21
ENSG00000160339.11	FCN2	-4.71357	2.04e-44	6.09e-40
ENSG00000138315.8	OIT3	-4.74357	1.82e-39	1.81e-35
ENSG00000182566.8	CLEC4G	-4.94026	6.63e-24	2.47e-20
ENSG00000019169.9	MARCO	-5.28859	3.83e-40	5.72e-36

## Sheet: DiffExpr_lncRNAs
Genes	Gene symbol	Log2 Fold Change	PValue	FDR
ENSG00000228651.1	RP11-556E13.1	2.8703	1.13e-07	2.97e-05
ENSG00000253819.1	LINC01151	1.77188	0.00146438	0.0454507
ENSG00000257579.1	-	1.63211	0.000583753	0.0239829
ENSG00000250696.1	RP11-704M14.1	1.61621	8.28e-06	0.000966056
ENSG00000233396.1	-	1.59101	8.09e-05	0.00566636
ENSG00000228709.1	-	1.50235	0.000363582	0.0172136
ENSG00000267583.1	-	1.38142	9.79e-05	0.00640463
ENSG00000230325.1	-	1.23159	0.00110678	0.0373016
ENSG00000228918.1	LINC01344	1.22161	4.07e-06	0.00055644
ENSG00000261716.1	-	1.21472	1.45e-05	0.00150482
ENSG00000243533.1	-	1.20753	0.000454058	0.0199752
ENSG00000230850.3	-	1.20006	0.000303969	0.0150856
ENSG00000232995.2	RGS5	1.19881	8.76e-07	0.000161265
ENSG00000245694.4	CRNDE	1.13947	8.32e-05	0.00577351
ENSG00000259347.1	-	1.11972	0.000785259	0.0297989
ENSG00000237036.3	-	1.07557	0.000171796	0.0097603
ENSG00000243628.2	-	1.05638	0.000421112	0.0190212
ENSG00000270933.1	-	1.02099	0.000203184	0.0110996
ENSG00000230333.2	-	-1.00225	0.000335966	0.0161891
ENSG00000225431.1	LOC101928233	-1.0541	0.000751986	0.0290161
ENSG00000233421.2	-	-1.06255	0.00153999	0.0467751
ENSG00000233695.1	-	-1.12769	6e-05	0.00446255
ENSG00000258867.1	LINC01146	-1.13686	0.000438574	0.0194953
ENSG00000249201.2	CTD-3080P12.3	-1.21244	4.28e-05	0.00345158
ENSG00000237517.4	DGCR5	-1.27897	0.000258143	0.0132524
ENSG00000228826.1	-	-1.33515	0.000364199	0.0172155
ENSG00000236341.1	-	-1.33555	1.92e-07	4.5e-05
ENSG00000233554.1	-	-1.34922	3.05e-05	0.00265635
ENSG00000233392.1	LOC200772	-1.35757	1.77e-05	0.00176889
ENSG00000232310.1	-	-1.39959	4.1e-07	8.15e-05
ENSG00000254192.1	-	-1.4186	0.000430259	0.0192423
ENSG00000229005.1	HNF4A-AS1	-1.43243	0.000227186	0.0120786
ENSG00000249364.1	LOC101928858	-1.43617	0.000978948	0.0345143
ENSG00000223956.1	-	-1.43691	0.000109733	0.00687607
ENSG00000239685.1	-	-1.47652	2.72e-05	0.00244916
ENSG00000224652.1	LINC00885	-1.50096	3.03e-06	0.000442532
ENSG00000248740.1	LOC101929448	-1.61489	1.75e-07	4.17e-05
ENSG00000230613.1	HM13-AS1	-1.6443	0.000585793	0.0240336
ENSG00000261058.1	-	-1.65946	5.69e-05	0.00427684
ENSG00000253364.1	-	-1.71571	2.51e-06	0.000381978
ENSG00000229740.1	-	-1.77302	7.12e-05	0.00515694
ENSG00000257878.1	-	-1.79244	1.09e-08	4.11e-06
ENSG00000250463.1	-	-1.89908	1.94e-07	4.53e-05
ENSG00000264066.2	-	-1.94509	2.34e-05	0.00219095
ENSG00000221857.3	-	-2.02253	3.2e-07	6.72e-05
ENSG00000255071.1	SAA2-SAA4	-2.06305	0.000188443	0.0104736
ENSG00000049319.2	-	-2.23077	0.000223134	0.0119273
ENSG00000205865.4	FAM99B	-2.36748	4.67e-05	0.0036968
ENSG00000258442.1	-	-2.42773	2.38e-11	1.65e-08
ENSG00000237949.1	-	-2.58844	0.000460314	0.0201022
ENSG00000243694.2	-	-2.66228	2.96e-12	2.67e-09
ENSG00000262588.1	-	-2.94564	1.25e-06	0.000214999
ENSG00000240801.1	-	-2.99747	0.000118507	0.00727305
ENSG00000249173.1	-	-3.23316	2.17e-19	5.89e-16
ENSG00000130600.10	H19	-3.32558	1.65e-07	3.96e-05
ENSG00000231486.3	-	-3.65632	7.56e-07	0.000141783
ENSG00000205866.2	FAM99A	-3.83634	7.39e-08	2.06e-05

## Sheet: DiffExpr_Pseudogenes
Genes	Gene Symbol	Log2 Fold Change	PValue	FDR
ENSG00000267444.1	SMUG1P1	-2.7003	2.99e-07	6.52e-05
ENSG00000227411.1	BAATP1	1.80105	5.29e-07	0.000102423
ENSG00000196472.3	RP13-644M16.4	1.71934	9.49e-07	0.000172538
ENSG00000256528.1	-	-2.94769	1.22e-06	0.000212552
ENSG00000227881.1	-	-1.805	2.16e-06	0.00033743
ENSG00000253525.1	-	-1.55869	2.71e-06	0.000406307
ENSG00000167798.12	-	-1.83255	3.22e-06	0.000466429
ENSG00000203306.3	-	-1.29974	6.62e-06	0.000818102
ENSG00000233947.1	-	-2.00084	6.89e-06	0.000842615
ENSG00000171658.4	-	1.99293	1.23e-05	0.00132851
ENSG00000131401.7	NAPSB	-1.50484	1.55e-05	0.00156843
ENSG00000229754.1	-	-1.64708	1.54e-05	0.00156843
ENSG00000251418.2	-	-1.53416	2.34e-05	0.00219095
ENSG00000255353.1	-	-1.61051	2.66e-05	0.00241473
ENSG00000237437.1	-	-1.44677	4.14e-05	0.00337408
ENSG00000257316.1	-	-1.52398	4.64e-05	0.00367799
ENSG00000225308.2	-	-1.95597	5.42e-05	0.00412569
ENSG00000213071.5	LPAL2	-1.29251	5.6e-05	0.00423192
ENSG00000253813.1	-	-1.98246	5.88e-05	0.00440894
ENSG00000236893.1	-	-1.94575	6.1e-05	0.00451811
ENSG00000256847.1	-	-1.40334	6.85e-05	0.00498283
ENSG00000224273.1	-	-2.24117	7.55e-05	0.00539941
ENSG00000203819.6	HIST2H2BC	2.15441	8.08e-05	0.00566636
ENSG00000220517.2	-	-1.65992	8.86e-05	0.00602914
ENSG00000134612.7	-	-1.82578	9.3e-05	0.00620879
ENSG00000231848.1	-	1.15452	0.000100588	0.00653648
ENSG00000214796.4	-	1.24185	0.000185206	0.0103449
ENSG00000237456.3	-	-1.32819	0.000189686	0.0105163
ENSG00000229230.2	-	-2.37747	0.000194351	0.010735
ENSG00000217791.4	-	-1.30501	0.000200571	0.0109971
ENSG00000236156.2	-	-1.86233	0.000216018	0.0116093
ENSG00000242337.1	-	-1.6797	0.000233468	0.0122599
ENSG00000230311.2	-	1.23449	0.000255197	0.0131919
ENSG00000214313.4	AZGP1P1	-1.53247	0.000263273	0.0134233
ENSG00000215325.4	-	-1.58485	0.000281039	0.0141837
ENSG00000255594.1	-	-1.0519	0.000284072	0.0142884
ENSG00000243844.1	-	1.44438	0.000286808	0.0144017
ENSG00000260518.1	-	1.99322	0.00032346	0.0157652
ENSG00000220305.1	-	1.12193	0.000324004	0.0157652
ENSG00000235444.2	-	1.01307	0.000499339	0.0213378
ENSG00000225418.1	-	-1.44324	0.00060773	0.0247972
ENSG00000213169.3	-	1.04373	0.000688645	0.0272417
ENSG00000240935.2	-	-1.04012	0.000701919	0.0275476
ENSG00000261580.1	-	2.06838	0.000794922	0.0300509
ENSG00000223741.1	-	1.03647	0.000798253	0.0301005
ENSG00000226450.2	-	-1.29026	0.00086556	0.0317944
ENSG00000238205.1	-	-1.83148	0.000878852	0.0321244
ENSG00000197582.5	-	-1.10345	0.000902032	0.0326209
ENSG00000244062.1	-	-1.30667	0.000968022	0.034332
ENSG00000249013.1	-	1.607	0.00105214	0.0361254
ENSG00000230787.1	-	-1.10226	0.00106026	0.0362288
ENSG00000213606.3	-	1.51336	0.0011245	0.0378133
ENSG00000263606.1	-	-1.10403	0.00139896	0.0440155
ENSG00000250327.1	-	-1.08166	0.00150227	0.0462768
ENSG00000213036.3	-	1.09904	0.00153706	0.0467475
ENSG00000259918.1	-	-1.14315	0.0015663	0.0473813
