# Supplementary material for: Identification of novel long non-coding RNAs deregulated in hepatocellular carcinoma using RNA-sequencing
Source: Oncotarget. 2016 Feb 13;7(22):31862–77. doi: 10.18632/oncotarget.7364 (PMC5077982; doi:10.18632/oncotarget.7364)
Supplement: Supplementary file 3 [file oncotarget-07-31862-s003.xlsx]

## Sheet: Pathway-analysis_KEGG
Term	P-value	Adjusted P-value	Z-score	Combined Score	Genes
cell cycle	0.000836644	0.0485254	-1.88595	5.70626	CCNB2;CCNB1;PTTG1;BUB1B;CDC25C
metabolism of xenobiotics by cytochrome p450	0.0140269	0.210818	-1.80515	2.81018	ALDH3A1;UGT2B11;AKR1C3
cell adhesion molecules	0.0145392	0.210818	-1.70585	2.6556	CLDN15;MPZ;ITGA6;CD34
biosynthesis of steroids	0.0120248	0.210818	-1.63394	2.54365	NQO1;SQLE
bile acid biosynthesis	0.0317136	0.350828	-1.64896	1.72722	ALDH3A1;AKR1B10
butanoate metabolism	0.0426484	0.350828	-1.63233	1.7098	ALDH3A1;AKR1B10
lysine degradation	0.0459998	0.350828	-1.54875	1.62225	ALDH3A1;AKR1B10

## Sheet: Pathway-analysis_Panther
Term	P-value	Adjusted P-value	Z-score	Combined Score	Genes
Angiogenesis	0.0168283	0.269253	-1.83873	2.41261	ANGPT2;PDGFA;HSPB1;BIRC5
Heterotrimeric G-protein signaling pathway-Gi alpha and Gs alpha mediated pathway	0.233583	0.467166	-1.05569	0.803456	RGS5;GNAL
Axon guidance mediated by Slit/Robo	0.129626	0.464602	-0.781955	0.599427	ROBO1
Cortocotropin releasing factor receptor signaling pathway	0.203263	0.464602	-0.7174	0.54994	GNAL
p38 MAPK pathway	0.197355	0.464602	-0.608005	0.466081	HSPB1
VEGF signaling pathway	0.338475	0.54156	-0.708863	0.434747	HSPB1
Ubiquitin proteasome pathway	0.276482	0.491524	-0.46213	0.328225	UBE2T
DNA replication	0.129626	0.464602	-0.426109	0.326644	TOP2A
Cholesterol biosynthesis	0.154846	0.464602	-0.375448	0.287809	SQLE
Heterotrimeric G-protein signaling pathway-Gq alpha and Go alpha mediated pathway	0.554312	0.719058	-0.48214	0.159016	RGS5

## Sheet: Pathway-analysis_Wikipathway
Term	P-value	Adjusted P-value	Z-score	Combined Score	Genes
Cell Cycle(Homo sapiens)	0.000163916	0.0172111	-1.94027	7.88177	CCNB2;CCNB1;PTTG1;CDK1;BUB1B;CDC25C
Gastric cancer network 1(Homo sapiens)	0.000412618	0.0214683	-1.93083	7.41666	TOP2A;ESM1;CENPF;S100P
RB in Cancer(Homo sapiens)	0.000613381	0.0214683	-1.86364	7.15857	TOP2A;ANLN;CCNB2;CCNB1;CDK1
miRNA regulation of DNA Damage Response(Mus musculus)	0.00158713	0.041662	-1.83008	5.81629	CCNB2;CCNB1;CDK1;CDC25C
DNA Damage Response(Homo sapiens)	0.00218019	0.045784	-1.82594	5.63088	CCNB2;CCNB1;CDK1;CDC25C
ATM Signaling Pathway(Homo sapiens)	0.00411988	0.0720979	-1.74541	4.58995	CCNB1;CDK1;CDC25C
miRNA Regulation of DNA Damage Response(Homo sapiens)	0.00913597	0.11991	-1.76001	3.73301	CCNB2;CCNB1;CDK1;CDC25C
Apoptosis-related network due to altered Notch3 in ovarian cancer(Homo sapiens)	0.00821941	0.11991	-1.71123	3.62954	NQO1;HSPB1;BIRC5
Integrated Pancreatic Cancer Pathway(Homo sapiens)	0.0172143	0.18075	-1.96021	3.35322	TOP2A;PTTG1;BUB1B;PDGFA;CDC25C
Hedgehog Signaling Pathway(Mus musculus)	0.0140772	0.164234	-1.34429	2.42841	CCNB1;CDK1
