# Supplementary material for: Identification of novel long non-coding RNAs deregulated in hepatocellular carcinoma using RNA-sequencing
Source: Oncotarget. 2016 Feb 13;7(22):31862–77. doi: 10.18632/oncotarget.7364 (PMC5077982; doi:10.18632/oncotarget.7364)
Supplement: Supplementary file 4 [file oncotarget-07-31862-s004.xlsx]

## Sheet: Pathway-analysis_KEGG
Term	P-value	Adjusted P-value	Z-score	Combined Score	Genes
complement and coagulation cascades	4.86319e-08	5.54404e-06	-1.84211	22.2947	C1QB;CFD;FGB;C1QA;C1R;FGG;SERPINF2;PLG;C8B;C8A;SERPINA5;F9;C7;C9;A2M;C1QC;MBL2
metabolism of xenobiotics by cytochrome p450	2.91735e-05	0.00166289	-1.87852	12.021	GSTM1;CYP3A43;CYP2C18;CYP3A7;GSTZ1;ADH4;CYP2C9;CYP2C8;CYP2B6;GSTA2;CYP1A2;GSTA1;UGT2B7
ppar signaling pathway	0.000319894	0.012156	-1.68932	7.44979	FABP1;ACSL1;CYP4A11;CYP4A22;APOA1;HMGCS2;ACAA1;PCK1;APOA5;SLC27A2;PCK2
gamma hexachlorocyclohexane degradation	0.0010143	0.0289076	-1.56571	5.54833	PON3;CYP3A43;ACP5;ALPL;DHRS1;CYP3A7
arachidonic acid metabolism	0.00274504	0.0625868	-1.56843	4.34643	CYP2C9;CYP2C8;CYP2B6;PTGIS;CYP4A11;CYP4A22;GGT1;CYP2C18
fatty acid metabolism	0.00523605	0.0852729	-1.54951	3.81474	ADH4;GCDH;ACSL1;CYP4A11;CYP4A22;ACAA1;ACADS
linoleic acid metabolism	0.0037679	0.0715901	-1.36999	3.61239	CYP2C9;CYP2C8;CYP1A2;CYP3A43;CYP2C18;CYP3A7
cytokine cytokine receptor interaction	0.0253202	0.28865	-1.53213	1.90373	CCR1;NGFR;PDGFRA;CSF3R;HGF;FASLG;LIFR;IL1RAP;CXCL14;CXCL2;INHBC;EPOR;INHBE;GHR;CXCL12;CCL5;CCL4;CCL19
glycine serine and threonine metabolism	0.0165124	0.209157	-1.20121	1.87949	DAO;SDS;PSAT1;PEMT;PHGDH;GNMT
histidine metabolism	0.0374289	0.318784	-0.929065	1.06215	HAL;UROC1;AMDHD1;CNDP1;FTCD

## Sheet: Pathway-analysis_Panther
Term	P-value	Adjusted P-value	Z-score	Combined Score	Genes
Blood coagulation	0.000842269	0.0284691	-1.58032	5.62425	FGB;F9;FGG;SERPINF2;PROZ;PLG
Plasminogen activating cascade	0.00116201	0.0284691	-1.03175	3.67195	FGB;FGG;SERPINF2;PLG
TGF-beta signaling pathway	0.00249488	0.0407497	-1.30601	4.17963	BMP10;GDF2;SMAD9;SMAD6;INHBC;JUNB;INHBE;SMAD7
Nicotine_degradation	0.0259214	0.317537	0.388485	-0.445656	INMT;UGT2B7
Insulin/IGF pathway-mitogen activated protein kinase kinase/MAP kinase cascade	0.190651	0.908641	-0.530379	0.0508133	IGF2;FOS
GABA-B_receptor_II_signaling	0.24845	0.908641	-0.28407	0.0272155	PRKAR2B;ADCY1
Muscarinic acetylcholine receptor 2 and 4 signaling pathway	0.277685	0.908641	-0.156701	0.0150129	BCHE;PRKAR2B
PNAT	0.42049	0.908641	0.333919	-0.0319914	PRKAR2B;DBH
Heterotrimeric G-protein signaling pathway-Gi alpha and Gs alpha mediated pathway	0.432095	0.908641	0.39166	-0.0375233	RGS2;PRKAR2B;RGS1;ADCY1
Angiogenesis	0.525315	0.908641	1.0467	-0.10028	PDGFRA;DOK2;FOS;PLD1

## Sheet: Pathway-analysis_Wikipathway
Term	P-value	Adjusted P-value	Z-score	Combined Score	Genes
Metapathway biotransformation(Homo sapiens)	5.76634e-07	3.24893e-05	-2.01164	20.7895	CHST7;GLYATL1;GSTM1;NNMT;AKR1D1;CYP3A43;CYP2C18;CYP3A7;CYP39A1;GSTZ1;LOC100287413;CYP26A1;CYP2A7;CYP2C9;CYP26B1;CYP2C8;AKR7A3;CYP2B6;CYP1A2;NDST3;CHST4;UGT2B7
Complement and Coagulation Cascades(Mus musculus)	2.10239e-07	3.13607e-05	-1.98544	20.589	C1QB;CFD;FGB;C1QA;C1R;SERPINF2;PLG;SERPINA5;F9;C7;C9;A2M;C1QC
Oxidation by Cytochrome P450(Homo sapiens)	5.90145e-07	3.24893e-05	-1.8769	19.397	CYP3A43;CYP4A11;CYP4A22;CYP2C18;CYP3A7;CYP39A1;CYP26A1;CYP2A7;CYP2C9;CYP26B1;CYP2C8;CYP2B6;CYP1A2
Complement Activation, Classical Pathway(Mus musculus)	2.43106e-07	3.13607e-05	-1.86337	19.323	C1QB;C1QA;C7;C1R;C9;C8B;C8A;C1QC
Complement and Coagulation Cascades(Homo sapiens)	6.53978e-07	3.24893e-05	-1.78736	18.4716	C1QB;FGB;C1QA;F9;C7;C1R;C9;SERPINF2;PLG;A2M;C1QC;SERPINA5
Complement Activation, Classical Pathway(Homo sapiens)	7.55565e-07	3.24893e-05	-1.61299	16.6696	C1QB;C1QA;C7;C1R;C9;C8B;C8A;C1QC
PPAR signaling pathway(Mus musculus)	9.06183e-06	0.000333993	-1.73253	13.8678	FABP1;ACSL1;CYP4A11;CYP4A22;APOA1;HMGCS2;PLIN1;ACAA1;PCK1;APOA5;SLC27A2;PCK2
Selenium Micronutrient Network(Homo sapiens)	0.000348682	0.0094046	-1.70918	7.97599	ALB;SAA4;APOA1;HBB;HBA2;PLG;HBA1;GGT1;KMO;XDH;GGT2
Glutathione metabolism(Homo sapiens)	0.00023262	0.00750198	-1.50539	7.36525	GGT5;GSTM1;GSTA2;GSTA1;GGT1;GGT2
Nuclear Receptors in Lipid Metabolism and Toxicity(Homo sapiens)	0.000364519	0.0094046	-1.53763	7.17544	CYP26A1;CYP2C9;CYP2B6;CYP1A2;CYP4A11;NR1I2;RARB
