# Supplementary material for: Identification of novel long non-coding RNAs deregulated in hepatocellular carcinoma using RNA-sequencing
Source: Oncotarget. 2016 Feb 13;7(22):31862–77. doi: 10.18632/oncotarget.7364 (PMC5077982; doi:10.18632/oncotarget.7364)
Supplement: Supplementary file 5 [file oncotarget-07-31862-s005.xlsx]

## Sheet: Genes in BlueModule
Number	ensembl_gene_id	hgnc_symbol	entrezgene
1	ENSG00000011426	ANLN	54443
2	ENSG00000014914	MTMR11	10903
3	ENSG00000069869	NEDD4	4734
4	ENSG00000074181	NOTCH3	4854
5	ENSG00000077152	UBE2T	29089
6	ENSG00000078018	MAP2	4133
7	ENSG00000089685	BIRC5	332
8	ENSG00000091409	ITGA6	3655
9	ENSG00000091482	SMPX	23676
10	ENSG00000091879	ANGPT2	285
11	ENSG00000100526	CDKN3	1033
12	ENSG00000101447	FAM83D	81610
13	ENSG00000104549	SQLE	6713
14	ENSG00000106211	HSPB1	3315
15	ENSG00000106404	CLDN15	24146
16	ENSG00000108448	TRIM16L	147166
17	ENSG00000109805	NCAPG	64151
18	ENSG00000110492	MDK	4192
19	ENSG00000112183	RBM24	221662
20	ENSG00000112186	CAP2	10486
21	ENSG00000112984	KIF20A	10112
22	ENSG00000113296	THBS4	7060
23	ENSG00000117724	CENPF	1063
24	ENSG00000118946	PCDH17	27253
25	ENSG00000119888	EPCAM	4072
26	ENSG00000120526	NUDCD1	84955
27	ENSG00000123975	CKS2	1164
28	ENSG00000128567	PODXL	5420
29	ENSG00000129965	INS-IGF2	723961
30	ENSG00000130300	PLVAP	83483
31	ENSG00000130600	H19	283120
32	ENSG00000131055	COX4I2	84701
33	ENSG00000131747	TOP2A	7153
34	ENSG00000132329	RAMP1	10267
35	ENSG00000134057	CCNB1	891
36	ENSG00000140945	CDH13	1012
37	ENSG00000141404	GNAL	2774
38	ENSG00000143248	RGS5	8490
39	ENSG00000143368	SF3B4	10262
40	ENSG00000143494	VASH2	79805
41	ENSG00000148795	CYP17A1	1586
42	ENSG00000152583	SPARCL1	8404
43	ENSG00000152661	GJA1	2697
44	ENSG00000156831	NSMCE2	286053
45	ENSG00000156970	BUB1B	701
46	ENSG00000157456	CCNB2	9133
47	ENSG00000158402	CDC25C	995
48	ENSG00000158887	MPZ	4359
49	ENSG00000160606	TLCD1	116238
50	ENSG00000162745	OLFML2B	25903
51	ENSG00000163536	SERPINI1	5274
52	ENSG00000163993	S100P	6286
53	ENSG00000164176	EDIL3	10085
54	ENSG00000164283	ESM1	11082
55	ENSG00000164346	NSA2	10412
56	ENSG00000164611	PTTG1	9232
57	ENSG00000166145	SPINT1	6692
58	ENSG00000167244	IGF2	3481
59	ENSG00000167642	SPINT2	10653
60	ENSG00000168078	PBK	55872
61	ENSG00000169855	ROBO1	6091
62	ENSG00000170312	CDK1	983
63	ENSG00000171388	APLN	8862
64	ENSG00000171658		NA
65	ENSG00000172724	CCL19	6363
66	ENSG00000173546	CSPG4	1464
67	ENSG00000174059	CD34	947
68	ENSG00000181019	NQO1	1728
69	ENSG00000181638	ZFP41	286128
70	ENSG00000182307	C8orf33	65265
71	ENSG00000184357	HIST1H1B	3009
72	ENSG00000185467	KPNA7	402569
73	ENSG00000185585	OLFML2A	169611
74	ENSG00000186827	TNFRSF4	7293
75	ENSG00000187730	GABRD	2563
76	ENSG00000188242		25845
77	ENSG00000189334	S100A14	57402
78	ENSG00000196139	AKR1C3	8644
79	ENSG00000196472		NA
80	ENSG00000197461	PDGFA	5154
81	ENSG00000197747	S100A10	6281
82	ENSG00000198074	AKR1B10	57016
83	ENSG00000198944	SOWAHA	134548
84	ENSG00000199787		NA
85	ENSG00000200959	SNORA74A	26821
86	ENSG00000211949	IGHV3-23	NA
87	ENSG00000213036		NA
88	ENSG00000213169		NA
89	ENSG00000213606	AKR1B10P1	NA
90	ENSG00000213759	UGT2B11	10720
91	ENSG00000214796		NA
92	ENSG00000220305	HNRNPH1P1	NA
93	ENSG00000222033	LINC01124	440925
94	ENSG00000223741	PSMD4P1	NA
95	ENSG00000227411	BAATP1	NA
96	ENSG00000227471	AKR1B15	441282
97	ENSG00000228651		NA
98	ENSG00000228709		NA
99	ENSG00000228918	LINC01344	400799
100	ENSG00000230311	TOMM20P4	NA
101	ENSG00000230325		NA
102	ENSG00000231848		NA
103	ENSG00000232995		8490
104	ENSG00000233396		NA
105	ENSG00000233822	HIST1H2BN	8341
106	ENSG00000235444	PSMB3P2	NA
107	ENSG00000237036	ZEB1-AS1	NA
108	ENSG00000237190	CDKN2AIPNL	91368
109	ENSG00000240801		NA
110	ENSG00000243844	RPL17P33	NA
111	ENSG00000245317		100996419
112	ENSG00000245694	CRNDE	NA
113	ENSG00000250696		NA
114	ENSG00000252213		NA
115	ENSG00000252329		NA
116	ENSG00000252787		NA
117	ENSG00000253819	LINC01151	104266958
118	ENSG00000257579		NA
119	ENSG00000259347		NA
120	ENSG00000260518	BMS1P8	NA
121	ENSG00000261580	ENPP7P13	NA
122	ENSG00000261716		NA
123	ENSG00000267583		NA
124	ENSG00000267748		NA
125	ENSG00000270299		NA
126	ENSG00000270933		NA
127	ENSG00000271303	SRXN1	140809

## Sheet: Genes in BrownModule
Number	ensembl_gene_id	hgnc_symbol	entrezgene
1	ENSG00000011600	TYROBP	7305
2	ENSG00000013016	EHD3	30845
3	ENSG00000019102	VSIG2	23584
4	ENSG00000019169	MARCO	8685
5	ENSG00000073754	CD5L	922
6	ENSG00000074276	CDHR2	54825
7	ENSG00000087237	CETP	1071
8	ENSG00000100031	GGT1	2678
9	ENSG00000100031	GGT1	91227
10	ENSG00000100031	GGT1	92086
11	ENSG00000100031	GGT1	728441
12	ENSG00000100031	GGT1	102724197
13	ENSG00000100652	SLC10A1	6554
14	ENSG00000101336	HCK	3055
15	ENSG00000101665	SMAD7	4092
16	ENSG00000102032	RENBP	5973
17	ENSG00000104938	CLEC4M	10332
18	ENSG00000107562	CXCL12	6387
19	ENSG00000110243	APOA5	116519
20	ENSG00000118094	TREH	11181
21	ENSG00000122971	ACADS	35
22	ENSG00000123496	IL13RA2	3598
23	ENSG00000124107	SLPI	6590
24	ENSG00000125968	ID1	3397
25	ENSG00000126759	CFP	5199
26	ENSG00000130707	ASS1	445
27	ENSG00000132698	RAB25	57111
28	ENSG00000133027	PEMT	10400
29	ENSG00000133477	FAM83F	113828
30	ENSG00000133800	LYVE1	10894
31	ENSG00000134955	SLC37A2	219855
32	ENSG00000135094	SDS	10993
33	ENSG00000136883	KIF12	113220
34	ENSG00000137834	SMAD6	4091
35	ENSG00000138315	OIT3	170392
36	ENSG00000139269	INHBE	83729
37	ENSG00000140107	SLC25A47	283600
38	ENSG00000142675	CNKSR1	10256
39	ENSG00000142748	FCN3	8547
40	ENSG00000144668	ITGA9	3680
41	ENSG00000145708	CRHBP	1393
42	ENSG00000145850	TIMD4	91937
43	ENSG00000146674	IGFBP3	3486
44	ENSG00000147119	CHST7	56548
45	ENSG00000147443	DOK2	9046
46	ENSG00000148965	SAA4	6291
47	ENSG00000149090	PAMR1	25891
48	ENSG00000149582	TMEM25	84866
49	ENSG00000150893	FREM2	341640
50	ENSG00000151014	CCRN4L	25819
51	ENSG00000155465	SLC7A7	9056
52	ENSG00000155659	VSIG4	11326
53	ENSG00000155666	KDM8	79831
54	ENSG00000157379	DHRS1	115817
55	ENSG00000159189	C1QC	714
56	ENSG00000160883	HK3	3101
57	ENSG00000162365	CYP4A22	1579
58	ENSG00000162365	CYP4A22	284541
59	ENSG00000162460	TMEM82	388595
60	ENSG00000162461	SLC25A34	284723
61	ENSG00000162512	SDC3	9672
62	ENSG00000163154	TNFAIP8L2	79626
63	ENSG00000163687	DNASE1L3	1776
64	ENSG00000164825	DEFB1	1672
65	ENSG00000165140	FBP1	2203
66	ENSG00000165682	CLEC1B	51266
67	ENSG00000166173	LARP6	55323
68	ENSG00000166856	GPR182	11318
69	ENSG00000167601	AXL	558
70	ENSG00000168389	MFSD2A	84879
71	ENSG00000168874	ATOH8	84913
72	ENSG00000170190	SLC16A5	9121
73	ENSG00000173369	C1QB	713
74	ENSG00000173372	C1QA	712
75	ENSG00000175336	APOF	319
76	ENSG00000175899	A2M	2
77	ENSG00000178537	SLC25A20	788
78	ENSG00000179178	TMEM125	128218
79	ENSG00000182566	CLEC4G	339390
80	ENSG00000182853	VMO1	284013
81	ENSG00000184292	TACSTD2	4070
82	ENSG00000184601	C14orf180	400258
83	ENSG00000187045	TMPRSS6	164656
84	ENSG00000187266	EPOR	2057
85	ENSG00000187634	SAMD11	148398
86	ENSG00000197444	OGDHL	55753
87	ENSG00000197582	GPX1P1	NA
88	ENSG00000197766	CFD	1675
89	ENSG00000198821	CD247	919
90	ENSG00000205436	EXOC3L4	91828
91	ENSG00000210107	MT-TQ	NA
92	ENSG00000210151	MT-TS1	NA
93	ENSG00000211651	IGLV1-44	NA
94	ENSG00000215325	ASS1P10	NA
95	ENSG00000220517	ASS1P1	NA
96	ENSG00000225308	ASS1P11	NA
97	ENSG00000227881	ASS1P5	NA
98	ENSG00000233947		NA
99	ENSG00000235568	NFAM1	150372
100	ENSG00000236893	ASS1P7	NA
101	ENSG00000237437	ASS1P12	NA
102	ENSG00000240041	IGHJ4	NA
103	ENSG00000248144	ADH1C	126
104	ENSG00000249201		101928857
105	ENSG00000250327		NA
106	ENSG00000253364		NA
107	ENSG00000254415	SIGLEC14	100049587
108	ENSG00000255071	SAA2-SAA4	100528017
109	ENSG00000267444	SMUG1P1	NA

## Sheet: Genes in GreenModule
Number	ensembl_gene_id	hgnc_symbol	entrezgene
1	ENSG00000011347	SYT7	9066
2	ENSG00000015520	NPC1L1	29881
3	ENSG00000066468	FGFR2	2263
4	ENSG00000074416	MGLL	11343
5	ENSG00000075651	PLD1	5337
6	ENSG00000079557	AFM	173
7	ENSG00000086696	HSD17B2	3294
8	ENSG00000092607	TBX15	6913
9	ENSG00000105852	PON3	5446
10	ENSG00000106034	CPED1	79974
11	ENSG00000108242	CYP2C18	1562
12	ENSG00000109758	HGFAC	3083
13	ENSG00000111339	ART4	420
14	ENSG00000112293	GPLD1	2822
15	ENSG00000114200	BCHE	590
16	ENSG00000117114	ADGRL2	23266
17	ENSG00000118137	APOA1	335
18	ENSG00000129214	SHBG	6462
19	ENSG00000130173	C19orf80	55908
20	ENSG00000131979	GCH1	2643
21	ENSG00000135069	PSAT1	29968
22	ENSG00000135144	DTX1	1840
23	ENSG00000137204	SLC22A7	10864
24	ENSG00000140284	SLC27A2	11001
25	ENSG00000144852	NR1I2	8856
26	ENSG00000148671	ADIRF	10974
27	ENSG00000154263	ABCA10	10349
28	ENSG00000158125	XDH	7498
29	ENSG00000158715	SLC45A3	85414
30	ENSG00000161031	PGLYRP2	114770
31	ENSG00000163586	FABP1	2168
32	ENSG00000164488	DACT2	168002
33	ENSG00000166391	MOGAT2	80168
34	ENSG00000167588	GPD1	2819
35	ENSG00000169136	ATF5	22809
36	ENSG00000170509	HSD17B13	345275
37	ENSG00000174992	ZG16	653808
38	ENSG00000175189	INHBC	3626
39	ENSG00000186910	SERPINA11	256394
40	ENSG00000201907	SNORD115-38	100033812
41	ENSG00000205143	ARID3C	138715
42	ENSG00000213398	LCAT	3931
43	ENSG00000214313	AZGP1P1	646282
44	ENSG00000225968	ELFN1	392617
45	ENSG00000230787	PSAT1P3	NA
46	ENSG00000236156	CHCHD4P3	NA
47	ENSG00000250510	GPR162	27239
48	ENSG00000256847	CCND2P1	NA
49	ENSG00000258867	LINC01146	283587
50	ENSG00000265438	MIR4751	100616483

## Sheet: Genes in TurquoiseModule 
Number	ensembl_gene_id	hgnc_symbol	entrezgene
1	ENSG00000001626	CFTR	1080
2	ENSG00000002726	AOC1	26
3	ENSG00000003137	CYP26B1	56603
4	ENSG00000004468	CD38	952
5	ENSG00000005187	ACSM3	6296
6	ENSG00000005249	PRKAR2B	5577
7	ENSG00000009694	TENM1	10178
8	ENSG00000010610	CD4	920
9	ENSG00000019991	HGF	3082
10	ENSG00000021461	CYP3A43	64816
11	ENSG00000021852	C8B	732
12	ENSG00000042062	FAM65C	140876
13	ENSG00000047457	CP	1356
14	ENSG00000055955	ITIH4	3700
15	ENSG00000060971	ACAA1	30
16	ENSG00000064300	NGFR	4804
17	ENSG00000072080	SPP2	6694
18	ENSG00000072657	TRHDE	29953
19	ENSG00000072694	FCGR2B	2213
20	ENSG00000074935	TUBE1	51175
21	ENSG00000076555	ACACB	32
22	ENSG00000077092	RARB	5915
23	ENSG00000077984	CST7	8530
24	ENSG00000080709	KCNN2	3781
25	ENSG00000081041	CXCL2	2920
26	ENSG00000084110	HAL	3034
27	ENSG00000085265	FCN1	2219
28	ENSG00000088827	SIGLEC1	6614
29	ENSG00000090104	RGS1	5996
30	ENSG00000090512	FETUB	26998
31	ENSG00000091513	TF	7018
32	ENSG00000091831	ESR1	2099
33	ENSG00000092621	PHGDH	26227
34	ENSG00000095596	CYP26A1	1592
35	ENSG00000099769	IGFALS	3483
36	ENSG00000099860	GADD45B	4616
37	ENSG00000100170	SLC5A1	6523
38	ENSG00000100292	HMOX1	3162
39	ENSG00000100577	GSTZ1	2954
40	ENSG00000100665	SERPINA4	5267
41	ENSG00000100889	PCK2	5106
42	ENSG00000101981	F9	2158
43	ENSG00000102401	ARMCX3	51566
44	ENSG00000102575	ACP5	54
45	ENSG00000104267	CA2	760
46	ENSG00000104332	SFRP1	6422
47	ENSG00000105607	GCDH	2639
48	ENSG00000105609	LILRB5	10990
49	ENSG00000105697	HAMP	57817
50	ENSG00000105825	TFPI2	7980
51	ENSG00000108187	PBLD	64081
52	ENSG00000108515	ENO3	2027
53	ENSG00000109576	AADAT	51166
54	ENSG00000109794	FAM149A	25854
55	ENSG00000110077	MS4A6A	64231
56	ENSG00000110169	HPX	3263
57	ENSG00000110887	DAO	1610
58	ENSG00000111110	PPM1H	57460
59	ENSG00000111199	TRPV4	59341
60	ENSG00000111700	SLCO1B3	28234
61	ENSG00000111796	KLRB1	3820
62	ENSG00000112964	GHR	2690
63	ENSG00000113088	GZMK	3003
64	ENSG00000113594	LIFR	3977
65	ENSG00000113600	C9	735
66	ENSG00000114812	VIPR1	7433
67	ENSG00000115107	STEAP3	55240
68	ENSG00000115963	RND3	390
69	ENSG00000116194	ANGPTL1	9068
70	ENSG00000116285	ERRFI1	54206
71	ENSG00000116704	SLC35D1	23169
72	ENSG00000116741	RGS2	5997
73	ENSG00000116785	CFHR3	10878
74	ENSG00000116882	HAO2	51179
75	ENSG00000117009	KMO	8564
76	ENSG00000117560	FASLG	356
77	ENSG00000117643	MAN1C1	57134
78	ENSG00000118271	TTR	7276
79	ENSG00000118514	ALDH8A1	64577
80	ENSG00000119535	CSF3R	1441
81	ENSG00000120129	DUSP1	1843
82	ENSG00000120907	ADRA1A	148
83	ENSG00000122194	PLG	5340
84	ENSG00000122223	CD244	51744
85	ENSG00000122787	AKR1D1	6718
86	ENSG00000122862	SRGN	5552
87	ENSG00000123454	DBH	1621
88	ENSG00000124253	PCK1	5105
89	ENSG00000124374	PAIP2B	400961
90	ENSG00000124713	GNMT	27232
91	ENSG00000125551	PLGLB2	5342
92	ENSG00000125740	FOSB	2354
93	ENSG00000126231	PROZ	8858
94	ENSG00000127954	STEAP4	79689
95	ENSG00000129450	SIGLEC9	27180
96	ENSG00000130222	GADD45G	10912
97	ENSG00000130234	ACE2	59272
98	ENSG00000130812	ANGPTL6	83854
99	ENSG00000131042	LILRB2	10288
100	ENSG00000131910	NR0B2	8431
101	ENSG00000133488	SEC14L4	284904
102	ENSG00000134184	GSTM1	2944
103	ENSG00000134240	HMGCS2	3158
104	ENSG00000134258	VTCN1	79679
105	ENSG00000134612	FOLH1B	NA
106	ENSG00000134873	CLDN10	9071
107	ENSG00000135423	GLS2	27165
108	ENSG00000135437	RDH5	5959
109	ENSG00000135447	PPP1R1A	5502
110	ENSG00000136011	STAB2	55576
111	ENSG00000137731	FXYD2	486
112	ENSG00000137960	GIPC2	54810
113	ENSG00000138109	CYP2C9	1559
114	ENSG00000138115	CYP2C8	1558
115	ENSG00000138615	CILP	8483
116	ENSG00000139178	C1RL	51279
117	ENSG00000139209	SLC38A4	55089
118	ENSG00000139344	AMDHD1	144193
119	ENSG00000139547	RDH16	8608
120	ENSG00000139737	SLAIN1	122060
121	ENSG00000139914	FITM1	161247
122	ENSG00000140505	CYP1A2	1544
123	ENSG00000141293	SKAP1	8631
124	ENSG00000142871	CYR61	3491
125	ENSG00000143369	ECM1	1893
126	ENSG00000144649	FAM198A	729085
127	ENSG00000145287	PLAC8	51316
128	ENSG00000145824	CXCL14	9547
129	ENSG00000146233	CYP39A1	51302
130	ENSG00000146374	RSPO3	84870
131	ENSG00000147003	TMEM27	57393
132	ENSG00000147041	SYTL5	94122
133	ENSG00000148339	SLC25A25	114789
134	ENSG00000149557	FEZ1	9638
135	ENSG00000150656	CNDP1	84735
136	ENSG00000151365	THRSP	7069
137	ENSG00000151726	ACSL1	2180
138	ENSG00000152760	TCTEX1D1	200132
139	ENSG00000153234	NR4A2	4929
140	ENSG00000154274	C4orf19	55286
141	ENSG00000156886	ITGAD	3681
142	ENSG00000157131	C8A	731
143	ENSG00000157303	SUSD3	203328
144	ENSG00000157502	MUM1L1	139221
145	ENSG00000158050	DUSP2	1844
146	ENSG00000158169	FANCC	2176
147	ENSG00000158473	CD1D	912
148	ENSG00000158825	CDA	978
149	ENSG00000159403	C1R	715
150	ENSG00000159650	UROC1	131669
151	ENSG00000160097	FNDC5	252995
152	ENSG00000160202	CRYAA	1409
153	ENSG00000160202	CRYAA	102724652
154	ENSG00000160282	FTCD	10841
155	ENSG00000160323	ADAMTS13	11093
156	ENSG00000160339	FCN2	2220
157	ENSG00000160801	PTH1R	5745
158	ENSG00000160862	AZGP1	563
159	ENSG00000160870	CYP3A7	1551
160	ENSG00000160870	CYP3A7	100861540
161	ENSG00000160932	LY6E	4061
162	ENSG00000160963	COL26A1	136227
163	ENSG00000161640	SIGLEC11	114132
164	ENSG00000161929	SCIMP	388325
165	ENSG00000162407	PPAP2B	8613
166	ENSG00000162482	AKR7A3	22977
167	ENSG00000162551	ALPL	249
168	ENSG00000162747	FCGR3B	2215
169	ENSG00000162897	FCAMR	83953
170	ENSG00000163071	SPATA18	132671
171	ENSG00000163217	BMP10	27302
172	ENSG00000163631	ALB	213
173	ENSG00000163823	CCR1	1230
174	ENSG00000164039	BDH2	56898
175	ENSG00000164100	NDST3	9348
176	ENSG00000164128	NPY1R	4886
177	ENSG00000164161	HHIP	64399
178	ENSG00000164619	BMPER	168667
179	ENSG00000164626	KCNK5	8645
180	ENSG00000164674	SYTL3	94120
181	ENSG00000164742	ADCY1	107
182	ENSG00000165471	MBL2	4153
183	ENSG00000166183	ASPG	374569
184	ENSG00000166415	WDR72	256764
185	ENSG00000166741	NNMT	4837
186	ENSG00000166819	PLIN1	5346
187	ENSG00000166840	GLYATL1	92292
188	ENSG00000166840	GLYATL1	100287413
189	ENSG00000166927	MS4A7	58475
190	ENSG00000166928	MS4A14	84689
191	ENSG00000167676	PLIN4	729359
192	ENSG00000167711	SERPINF2	5345
193	ENSG00000167741	GGT6	124975
194	ENSG00000167798	C3P1	NA
195	ENSG00000167851	CD300A	11314
196	ENSG00000168995	SIGLEC7	27036
197	ENSG00000169764	UGP2	7360
198	ENSG00000170153	RNF150	57484
199	ENSG00000170345	FOS	2353
200	ENSG00000170743	SYT9	143425
201	ENSG00000170927	PKHD1	5314
202	ENSG00000171051	FPR1	2357
203	ENSG00000171234	UGT2B7	7364
204	ENSG00000171385	KCND3	3752
205	ENSG00000171408	PDE7B	27115
206	ENSG00000171557	FGG	2266
207	ENSG00000171564	FGB	2244
208	ENSG00000172322	CLEC12A	160364
209	ENSG00000172425	TTC36	143941
210	ENSG00000174837	ADGRE1	2015
211	ENSG00000175003	SLC22A1	6580
212	ENSG00000176595	KBTBD11	9920
213	ENSG00000176907	C8orf4	56892
214	ENSG00000177575	CD163	9332
215	ENSG00000178075	GRAMD1C	54762
216	ENSG00000179914	ITLN1	55600
217	ENSG00000180875	GREM2	64388
218	ENSG00000183281	PLGLB1	5343
219	ENSG00000183287	CCBE1	147372
220	ENSG00000183729	NPBWR1	2831
221	ENSG00000184374	COLEC10	10584
222	ENSG00000187048	CYP4A11	1579
223	ENSG00000187116	LILRA5	353514
224	ENSG00000188488	SERPINA5	5104
225	ENSG00000188676	IDO2	169355
226	ENSG00000189320	FAM180A	389558
227	ENSG00000189337	KAZN	23254
228	ENSG00000196083	IL1RAP	3556
229	ENSG00000196711	FAM150A	389658
230	ENSG00000197114	ZGPAT	84619
231	ENSG00000197408	CYP2B6	1555
232	ENSG00000197580	BCO2	83875
233	ENSG00000198077	CYP2A7	1549
234	ENSG00000198099	ADH4	127
235	ENSG00000198417	MT1F	4494
236	ENSG00000198670	LPA	4018
237	ENSG00000198973	MIR375	NA
238	ENSG00000202313	RNU1-64P	NA
239	ENSG00000203747	FCGR3A	2214
240	ENSG00000205358	MT1H	4496
241	ENSG00000205865	FAM99B	100132464
242	ENSG00000205866	FAM99A	387742
243	ENSG00000207513	RNU1-3	26869
244	ENSG00000207730	MIR200B	NA
245	ENSG00000207778	MIR122	NA
246	ENSG00000208009	MIR130A	406919
247	ENSG00000208024	MIR199A2	406977
248	ENSG00000210135	MT-TN	NA
249	ENSG00000210140	MT-TC	NA
250	ENSG00000210144	MT-TY	NA
251	ENSG00000210174	MT-TR	NA
252	ENSG00000210196	MT-TP	NA
253	ENSG00000211625	IGKV3D-20	NA
254	ENSG00000211890	IGHA2	NA
255	ENSG00000212409	RNY4P18	NA
256	ENSG00000213071	LPAL2	80350
257	ENSG00000213512	GBP7	388646
258	ENSG00000213809	KLRK1	22914
259	ENSG00000217791	ASS1P9	NA
260	ENSG00000218819	TDRD15	100129278
261	ENSG00000221857		NA
262	ENSG00000223609	HBD	3045
263	ENSG00000223956		NA
264	ENSG00000224273		NA
265	ENSG00000224652	LINC00885	401109
266	ENSG00000225418	AKR1C5P	NA
267	ENSG00000225431		NA
268	ENSG00000226450	CYP2D8P	NA
269	ENSG00000228278	ORM2	5005
270	ENSG00000228826		NA
271	ENSG00000229005	HNF4A-AS1	101927219
272	ENSG00000229740		NA
273	ENSG00000229754	CXCR2P1	NA
274	ENSG00000230333		NA
275	ENSG00000230613	HM13-AS1	100874042
276	ENSG00000232310		NA
277	ENSG00000233392		200772
278	ENSG00000233554	B4GALT1-AS1	NA
279	ENSG00000233695	GAS6-AS1	NA
280	ENSG00000236341		NA
281	ENSG00000237456		NA
282	ENSG00000237517	DGCR5	26220
283	ENSG00000237949	LINC00844	NA
284	ENSG00000238205	MPC1L	NA
285	ENSG00000240935	PLGLA	NA
286	ENSG00000241935	HOGA1	112817
287	ENSG00000242337	TFP1	NA
288	ENSG00000243694		NA
289	ENSG00000243696		NA
290	ENSG00000244062		NA
291	ENSG00000248740		101929448
292	ENSG00000249173	LINC01093	NA
293	ENSG00000249364		101928858
294	ENSG00000249948	GBA3	57733
295	ENSG00000251418		NA
296	ENSG00000252246	RNA5SP92	NA
297	ENSG00000253525		NA
298	ENSG00000253813	COX6B1P4	NA
299	ENSG00000254192		NA
300	ENSG00000255245	FXYD6-FXYD2	100533181
301	ENSG00000255292		NA
302	ENSG00000255353		NA
303	ENSG00000255398	HCAR3	8843
304	ENSG00000255819	KLRC4-KLRK1	100528032
305	ENSG00000256632		NA
306	ENSG00000257017	HP	3240
307	ENSG00000257316		NA
308	ENSG00000257878		NA
309	ENSG00000259371		NA
310	ENSG00000259918	NDUFA5P11	NA
311	ENSG00000261058		NA
312	ENSG00000263155	MYZAP	100820829
313	ENSG00000263606		NA
314	ENSG00000266204	MIR5589	100847093
315	ENSG00000266964	FXYD1	5348

## Sheet: Genes in YellowModule
Number	ensembl_gene_id	hgnc_symbol	entrezgene
1	ENSG00000011028	MRC2	9902
2	ENSG00000011465	DCN	1634
3	ENSG00000052344	PRSS8	5652
4	ENSG00000062524	LTK	4058
5	ENSG00000078589	P2RY10	27334
6	ENSG00000087116	ADAMTS2	9509
7	ENSG00000095932	SMIM24	284422
8	ENSG00000099998	GGT5	2687
9	ENSG00000100767	PAPLN	89932
10	ENSG00000105472	CLEC11A	6320
11	ENSG00000106991	ENG	2022
12	ENSG00000108947	EFNB3	1949
13	ENSG00000112936	C7	730
14	ENSG00000116260	QSOX1	5768
15	ENSG00000116774	OLFML3	56944
16	ENSG00000118004	COLEC11	78989
17	ENSG00000120057	SFRP5	6425
18	ENSG00000120693	SMAD9	4093
19	ENSG00000122877	EGR2	1959
20	ENSG00000123358	NR4A1	3164
21	ENSG00000124212	PTGIS	5740
22	ENSG00000131401	NAPSB	256236
23	ENSG00000132164	SLC6A11	6538
24	ENSG00000134853	PDGFRA	5156
25	ENSG00000135480	KRT7	3855
26	ENSG00000138080	EMILIN1	11117
27	ENSG00000140835	CHST4	10164
28	ENSG00000141524	TMC6	11322
29	ENSG00000143196	DPT	1805
30	ENSG00000144712	CAND2	23066
31	ENSG00000145555	MYO10	4651
32	ENSG00000154760	SLFN13	146857
33	ENSG00000158481	CD1C	911
34	ENSG00000163235	TGFA	7039
35	ENSG00000163815	CLEC3B	7123
36	ENSG00000165124	SVEP1	79987
37	ENSG00000166428	PLD4	122618
38	ENSG00000168079	SCARA5	286133
39	ENSG00000169026	MFSD7	84179
40	ENSG00000171223	JUNB	3726
41	ENSG00000171236	LRG1	116844
42	ENSG00000171345	KRT19	3880
43	ENSG00000173918	C1QTNF1	114897
44	ENSG00000182492	BGN	633
45	ENSG00000182511	FES	2242
46	ENSG00000184956	MUC6	4588
47	ENSG00000186642	PDE2A	5138
48	ENSG00000196136	SERPINA3	NA
49	ENSG00000197859	ADAMTSL2	9719
50	ENSG00000198300	PEG3	5178
51	ENSG00000211592	IGKC	NA
52	ENSG00000211638	IGLV8-61	NA
53	ENSG00000211673	IGLV3-1	NA
54	ENSG00000211892	IGHG4	NA
55	ENSG00000211893	IGHG2	NA
56	ENSG00000211895	IGHA1	NA
57	ENSG00000211896	IGHG1	NA
58	ENSG00000211897	IGHG3	NA
59	ENSG00000211899	IGHM	NA
60	ENSG00000211900	IGHJ6	NA
61	ENSG00000211947	IGHV3-21	NA
62	ENSG00000211966	IGHV5-51	NA
63	ENSG00000211973	IGHV1-69	NA
64	ENSG00000239951	IGKV3-20	NA
65	ENSG00000241644	INMT	11185
66	ENSG00000254709	IGLL5	100423062
