# Supplementary material for: Identification of novel long non-coding RNAs deregulated in hepatocellular carcinoma using RNA-sequencing
Source: Oncotarget. 2016 Feb 13;7(22):31862–77. doi: 10.18632/oncotarget.7364 (PMC5077982; doi:10.18632/oncotarget.7364)
Supplement: Supplementary file 6 [file oncotarget-07-31862-s006.xlsx]

## Sheet: BlueModule_TF-enrichment
ENCODE_TF_ChIP-seq_2015
Term	P-value	Adjusted P-value	Z-score	Combined Score	Genes
FOXM1_ECC-1_hg19	8.77841e-12	7.03151e-09	-1.88298	35.3488	TOP2A;NCAPG;CDC25C;CCNB2;RGS5;ANLN;CENPF;CCNB1;PTTG1;UBE2T;CDK1;PBK;BIRC5;KIF20A;FAM83D;CDKN3;S100A10
FOXM1_MCF-7_hg19	3.75343e-10	1.50325e-07	-1.93667	30.426	CCNB2;RGS5;CENPF;CCNB1;PTTG1;UBE2T;CDK1;KIF20A;FAM83D;CDKN3
ZNF263_HEK293_hg19	2.4492e-05	0.00624862	-1.7069	8.66318	NQO1;OLFML2B;NSMCE2;VASH2;SPINT2;OLFML2A;CYP17A1;RGS5;NSA2;GJA1;ESM1;CDKN2AIPNL;NEDD4;CDK1;ITGA6;FAM83D;TNFRSF4;RBM24;CDKN3
E2F4_HeLa-S3_hg19	3.12041e-05	0.00624862	-1.70926	8.67515	TOP2A;HIST1H2BN;BUB1B;NCAPG;CDC25C;ANLN;RGS5;CENPF;UBE2T;PBK;CDK1;BIRC5;KIF20A;CDKN3
EZH2_astrocyte_hg19	8.37224e-05	0.0111769	-1.6773	7.53762	NQO1;ANGPT2;MTMR11;COX4I2;NSMCE2;BUB1B;SPINT2;CDC25C;OLFML2A;THBS4;APLN;NSA2;CENPF;SPINT1;PODXL;NEDD4;SERPINI1;SOWAHA
E2F4_GM12878_hg19	8.37224e-05	0.0111769	-1.65494	7.43713	TOP2A;NSMCE2;BUB1B;NCAPG;HSPB1;ANLN;CCNB2;SQLE;CENPF;ZEB1-AS1;CDKN2AIPNL;PTTG1;NEDD4;CKS2;PBK;CDK1;FAM83D;CDKN3
SIN3A_HCT116_hg19	9.9262e-05	0.0113584	-1.7787	7.96464	HIST1H2BN;RGS5;CCNB2;CENPF;CCNB1;ZEB1-AS1;PBK;NCAPG;ITGA6;FAM83D
FOSL2_MCF-7_hg19	0.000122218	0.0122371	-1.82613	8.04096	ANLN;SPINT1;EPCAM;KPNA7;HSPB1;S100A10;CAP2
SIN3A_MCF-7_hg19	0.000255678	0.0203493	-1.74976	6.81479	TOP2A;NSMCE2;NCAPG;CDC25C;NSA2;CENPF;CDKN2AIPNL;NUDCD1;UBE2T;PBK;KIF20A;FAM83D;CDKN3
SETDB1_U2OS_hg19	0.000268264	0.0203493	-1.7883	6.96492	HIST1H2BN;TOP2A;NCAPG;ANLN;RGS5;CCNB2;CCNB1;NSA2;CENPF;NUDCD1;UBE2T;CDK1;CKS2;BIRC5;KIF20A;FAM83D;CDKN3
Transcription Factor PPI
Term	P-value	Adjusted P-value	Z-score	Combined Score	Genes
CDKN1B	0.00960207	0.354525	-1.59764	1.65672	CCNB1;CDK1;HIST1H1B
FOXM1	0.0100453	0.354525	-1.36109	1.41142	CCNB1;CDK1
CBFB	0.0118836	0.354525	-1.24488	1.29091	MAP2;SPARCL1
CREM	0.0152484	0.354525	-1.30656	1.35487	CDK1;CD34
TP53	0.0229178	0.370405	-1.79407	1.7818	TOP2A;NQO1;PTTG1;PBK;CDK1;HSPB1;CDC25C
MEF2C	0.0238971	0.370405	-1.37375	1.36436	CCNB1;CDK1
E2F4	0.0468529	0.477777	-1.33445	0.985636	CDK1;PBK
NRF1	0.0499489	0.477777	-0.406139	0.299979	CDK1
CCNE1	0.0573803	0.477777	-1.29777	0.958547	CDK1;HIST1H1B
MXI1	0.0587682	0.477777	-0.405745	0.299687	BUB1B
MYB	0.0598238	0.477777	-1.3397	0.98952	CDK1;PCDH17

## Sheet: BlueModule_PathwayAnalysis
KEGG
Term	P-value	Adjusted P-value	Z-score	Combined Score	Genes
cell cycle	0.000698189	0.0293239	-1.88595	6.65618	CCNB2;CCNB1;PTTG1;BUB1B;CDC25C
cell adhesion molecules	0.0127425	0.178395	-1.76533	3.043	CLDN15;MPZ;ITGA6;CD34
biosynthesis of steroids	0.0111822	0.178395	-1.63394	2.81651	NQO1;SQLE
cell communication	0.0674831	0.445993	-1.62579	1.31274	GJA1;ITGA6;THBS4
metabolism of xenobiotics by cytochrome p450	0.0849511	0.445993	-1.43828	1.16134	UGT2B11;AKR1C3
focal adhesion	0.143891	0.46488	-1.40302	1.07468	PDGFA;ITGA6;THBS4
ecm receptor interaction	0.121443	0.448859	-1.30753	1.04739	ITGA6;THBS4
gap junction	0.128246	0.448859	-1.28615	1.03026	GJA1;PDGFA
hematopoietic cell lineage	0.1237	0.448859	-1.20971	0.969029	ITGA6;CD34
Wikipathways
Term	P-value	Adjusted P-value	Z-score	Combined Score	Genes
Cell Cycle(Homo sapiens)	9.64828e-05	0.0104201	-1.94027	8.85543	CCNB2;CCNB1;PTTG1;CDK1;BUB1B;CDC25C
Gastric cancer network 1(Homo sapiens)	0.000287791	0.0142686	-1.93083	8.20544	TOP2A;CENPF;ESM1;S100P
RB in Cancer(Homo sapiens)	0.00039635	0.0142686	-1.86364	7.9199	TOP2A;ANLN;CCNB2;CCNB1;CDK1
Hedgehog Signaling Pathway(Mus musculus)	0.000643064	0.0173627	-1.74469	7.07199	CCNB1;CDK1;IGF2
miRNA regulation of DNA Damage Response(Mus musculus)	0.00111883	0.0241666	-1.79667	6.68862	CCNB2;CCNB1;CDK1;CDC25C
DNA Damage Response(Homo sapiens)	0.00154179	0.0277522	-1.79422	6.43129	CCNB2;CCNB1;CDK1;CDC25C
ATM Signaling Pathway(Homo sapiens)	0.00316415	0.0488183	-1.69848	5.12883	CCNB1;CDK1;CDC25C
miRNA Regulation of DNA Damage Response(Homo sapiens)	0.00658405	0.0790086	-1.73203	4.39625	CCNB2;CCNB1;CDK1;CDC25C
Apoptosis-related network due to altered Notch3 in ovarian cancer(Homo sapiens)	0.0063502	0.0790086	-1.67348	4.24763	NQO1;BIRC5;HSPB1
Integrated Pancreatic Cancer Pathway(Homo sapiens)	0.0117999	0.127439	-1.96021	4.03827	TOP2A;PTTG1;BUB1B;PDGFA;CDC25C
Panther
Term	P-value	Adjusted P-value	Z-score	Combined Score	Genes
Angiogenesis	0.0168283	0.286081	-1.83873	2.30114	ANGPT2;BIRC5;HSPB1;PDGFA
Axon guidance mediated by Slit/Robo	0.129626	0.431935	-1.04352	0.876014	ROBO1
Heterotrimeric G-protein signaling pathway-Gi alpha and Gs alpha mediated pathway	0.233583	0.441212	-0.944356	0.7727	RGS5;GNAL
Insulin/IGF pathway-mitogen activated protein kinase kinase/MAP kinase cascade	0.197355	0.431935	-0.71823	0.60294	IGF2
DNA replication	0.129626	0.431935	-0.714301	0.599642	TOP2A
Insulin/IGF pathway-protein kinase B signaling cascade	0.154846	0.431935	-0.704385	0.591318	IGF2
Cortocotropin releasing factor receptor signaling pathway	0.203263	0.431935	-0.554801	0.465745	GNAL
VEGF signaling pathway	0.338475	0.523097	-0.58527	0.379248	HSPB1
p38 MAPK pathway	0.197355	0.431935	-0.416604	0.349731	HSPB1
Cholesterol biosynthesis	0.154846	0.431935	-0.375448	0.315181	SQLE
Nature NCI
Term	P-value	Adjusted P-value	Z-score	Combined Score	Genes
FOXM1 transcription factor network	0.000102058	0.00430738	-1.67992	9.15126	CCNB2;CCNB1;CENPF;CDK1;BIRC5
PLK1 signaling events	0.000172295	0.00430738	-1.56621	8.5318	CCNB1;CDK1;BUB1B;KIF20A;CDC25C
Aurora B signaling	0.0110395	0.183992	-1.43171	2.42368	BIRC5;NCAPG;KIF20A
Beta1 integrin cell surface interactions	0.0396226	0.495282	-1.47963	1.03963	MDK;CSPG4;ITGA6
Validated targets of C-MYC transcriptional activation	0.0593742	0.54013	-1.41534	0.871772	CCNB1;BIRC5;SERPINI1
Posttranslational regulation of adherens junction stability and dissassembly	0.108026	0.54013	-1.22236	0.752905	IGF2;ROBO1
Validated transcriptional targets of deltaNp63 isoforms	0.0972995	0.54013	-1.10771	0.682289	TOP2A;CCNB2
AP-1 transcription factor network	0.190117	0.545155	-1.06639	0.646964	GJA1;CDK1
p73 transcription factor network	0.206689	0.545155	-1.02871	0.624104	CCNB1;CDK1
C-MYB transcription factor network	0.240297	0.545155	-0.89851	0.545113	CCNB1;CD34

## Sheet: BrownModule_TF-enrichment
Transcription Factor PPI
Term	P-value	Adjusted P-value	Z-score	Combined Score	Genes
STAT5B	0.00251484	0.0754452	-1.53115	3.95703	HCK;CD247;EPOR
SMAD4	0.00818988	0.122848	-1.83079	3.83882	CNKSR1;RAB25;SMAD6;SMAD7
TCF4	0.0160106	0.160106	-1.47511	2.70227	ID1;SMAD7
STAT5A	0.0411788	0.242725	-1.49933	2.1228	CD247;EPOR
YAP1	0.0566358	0.242725	-1.46094	2.06844	SMAD6;SMAD7
SIRT3	0.040418	0.242725	-1.43295	2.02881	AXL;TACSTD2
SMAD1	0.134442	0.305116	-1.38164	1.64009	SMAD6;SMAD7
STAT3	0.198179	0.35404	-1.42594	1.48062	HCK;OGDHL
TCF3	0.200623	0.35404	-1.3972	1.45078	ATOH8;ID1
MITF	0.133722	0.305116	-1.21635	1.44389	HK3
ENCODE TF ChIP-seq 2015
Term	P-value	Adjusted P-value	Z-score	Combined Score	Genes
NR2F2_HepG2_hg19	0.000144416	0.10889	-1.92262	4.26325	VMO1;EXOC3L4;APOF;A2M;APOA5
ESR1_ECC-1_hg19	0.00500065	0.496595	-1.90419	1.33289	CFD;C14ORF180;ID1;GGT1;FBP1;SLC25A47;ASS1
ZEB1_HepG2_hg19	0.00358622	0.496595	-1.86875	1.30809	VMO1;CNKSR1;SLC7A7;ID1
ZC3H11A_ES-E14_mm9	0.00391047	0.496595	-1.85246	1.29669	CFD;SLC7A7;CXCL12;IGFBP3;SDC3;TNFAIP8L2;DHRS1;CLEC4G;C1QC
EP300_HeLa-S3_hg19	0.00175863	0.496595	-1.74128	1.21886	CFD;DEFB1;SMAD6;LARP6;INHBE;SMAD7;VMO1;FAM83F;SLPI;ID1;A2M;DNASE1L3;SLC16A5;CCRN4L
JUN_HepG2_hg19	0.00526892	0.496595	-1.71184	1.19825	CLEC4M;SLC10A1;SAA4;DHRS1;LYVE1;INHBE;DOK2;RAB25;ID1;GGT1;A2M;IL13RA2;SLC16A5;CCRN4L
EZH2_myotube_hg19	0.00199884	0.496595	-1.6985	1.18891	CFD;SLC37A2;SAA4;SMAD6;LYVE1;HCK;HK3;FAM83F;SLC7A7;TMEM125;C14ORF180;CDHR2;GGT1;OIT3;ITGA9
CTCF_bone marrow macrophage_mm9	0.00526892	0.496595	-1.6858	1.18003	C1QA;SDS;KIF12;ASS1;TMEM82;SMAD7;CNKSR1;EHD3;SLC7A7;TNFAIP8L2;SLC25A34;FBP1;DNASE1L3;ITGA9
ZKSCAN1_MEL cell line_mm9	0.00964421	0.638898	-1.89061	0.847013	TMEM25;RAB25;TNFAIP8L2;ASS1
ZKSCAN1_CH12.LX_mm9	0.0072633	0.608503	-1.69636	0.84267	TMEM25;TYROBP;RAB25;SDC3;CDHR2;SLC25A20;TNFAIP8L2;ACADS;ASS1;INHBE

## Sheet: BrownModule_PathwayAnalysis
KEGG
Term	P-value	Adjusted P-value	Z-score	Combined Score	Genes
alzheimers disease	7.15872e-05	0.00365095	-1.88471	10.5784	C1QB;C1QA;A2M;C1QC
complement and coagulation cascades	0.000163676	0.00417373	-1.76849	9.68947	C1QB;CFD;C1QA;A2M;C1QC
fatty acid metabolism	0.00486521	0.0827086	-1.92402	4.79548	ADH1C;CYP4A22;ACADS
glycolysis and gluconeogenesis	0.0117899	0.120256	-1.68688	3.57302	HK3;ADH1C;FBP1
1 and 2 methylnaphthalene degradation	0.0108894	0.120256	-1.54686	3.27646	ADH1C;DHRS1			1.16
aminosugars metabolism	0.0210505	0.178929	-1.24657	2.14505	HK3;RENBP
fructose and mannose metabolism	0.037103	0.255664	-1.35545	1.84868	HK3;FBP1
glycine serine and threonine metabolism	0.0438114	0.255664	-1.29922	1.77199	SDS;PEMT
arachidonic acid metabolism	0.0565391	0.262136	-1.04133	1.39423	CYP4A22;GGT1
ppar signaling pathway	0.089664	0.326633	-0.862051	0.964564	CYP4A22;APOA5
Wikipathways
Term	P-value	Adjusted P-value	Z-score	Combined Score	Genes
Complement and Coagulation Cascades(Mus musculus)	2.36316e-05	0.00186689	-1.98544	12.4755	C1QB;CFD;C1QA;A2M;C1QC
Complement Activation, Classical Pathway(Homo sapiens)	0.000203698	0.00536404	-1.94708	10.1794	C1QB;C1QA;C1QC
Complement Activation, Classical Pathway(Mus musculus)	0.000122997	0.00485838	-1.86337	9.92626	C1QB;C1QA;C1QC
Complement and Coagulation Cascades(Homo sapiens)	0.000285994	0.00564838	-1.82833	9.46414	C1QB;C1QA;A2M;C1QC
Mitochondrial LC-Fatty Acid Beta-Oxidation(Mus musculus)	0.00493166	0.0649335	-1.60305	4.38336	SLC25A20;ACADS
Mitochondrial LC-Fatty Acid Beta-Oxidation(Homo sapiens)	0.00493166	0.0649335	-1.5176	4.14971	SLC25A20;ACADS
Selenium Micronutrient Network(Homo sapiens)	0.016285	0.136428	-1.76857	3.52293	SAA4;SAA2-SAA4;GGT1
Fatty Acid Beta Oxidation(Mus musculus)	0.0180073	0.136428	-1.6932	3.37279	SLC25A20;ACADS
Statin Pathway(Homo sapiens)	0.0170412	0.136428	-1.66985	3.32628	CETP;APOA5
Amino Acid metabolism(Mus musculus)	0.0182583	0.136428	-1.62591	3.23875	SDS;ADH1C;ASS1
Panther
Term	P-value	Adjusted P-value	Z-score	Combined Score	Genes
TGF-beta signaling pathway	0.0123416	0.123416	-1.52833	3.19755	SMAD6;INHBE;SMAD7
Axon guidance mediated by Slit/Robo	0.10342	0.344734	-0.781955	0.832768	CXCL12
T cell activation	0.302538	0.680889	-1.32209	0.508151	CD247
Angiogenesis	0.569743	0.680889	-1.17286	0.450797	DOK2
Parkinson disease	0.376951	0.680889	-1.08535	0.417161	HCK
Interleukin signaling pathway	0.413145	0.680889	-1.05341	0.404886	IL13RA2
Cadherin signaling pathway	0.585413	0.680889	-0.996249	0.382914	CDHR2
Integrin signalling pathway	0.6128	0.680889	-0.91059	0.34999	ITGA9
Arginine biosynthesis	0.0393008	0.196504	-0.189772	0.308774	ASS1
Wnt signaling pathway	0.790704	0.790704	-0.853002	0.200312	CDHR2
Nature NCI
Term	P-value	Adjusted P-value	Z-score	Combined Score	Genes
CXCR4-mediated signaling events	0.00249669	0.109855	-1.76066	3.88859	HCK;CXCL12;CD247;ITGA9
IL3-mediated signaling events	0.0111287	0.163221	-1.29847	2.35367	CNKSR1;ID1
ALK1 signaling events	0.0103688	0.163221	-1.24984	2.26552	ID1;SMAD7
IL6-mediated signaling events	0.029845	0.218863	-1.45366	2.20855	HCK;A2M
Validated transcriptional targets of deltaNp63 isoforms	0.029845	0.218863	-1.35918	2.06502	AXL;IGFBP3
BMP receptor signaling	0.0263838	0.218863	-1.34691	2.04637	SMAD6;SMAD7
IL4-mediated signaling events	0.0496327	0.311977	-1.36495	1.58993	DOK2;IL13RA2
IL8- and CXCR1-mediated signaling events	0.152685	0.349116	-0.490628	0.516313	HCK
Alpha9 beta1 integrin signaling events	0.142546	0.349116	-0.483054	0.508343	ITGA9
Plexin-D1 Signaling	0.132293	0.349116	-0.473672	0.498469	ITGA9

## Sheet: GreenModule_TF-enrichment
Transcription Factor PPI
Term	P-value	Adjusted P-value	Z-score	Combined Score	Genes
SP3	0.0811648	0.381365	-1.59923	1.54166	GCH1
HNF1A	0.108785	0.381365	-1.45185	1.39958	DACT2
TCF4	0.118463	0.381365	-1.43892	1.38712	DACT2
NCOA1	0.178136	0.381365	-1.42932	1.37786	NR1I2
PPARGC1A	0.131848	0.381365	-1.38218	1.33242	NR1I2
EP300	0.274213	0.424773	-1.55376	1.33033	DTX1;ATF5
STAT6	0.16724	0.381365	-1.35276	1.30406	PSAT1
SRF	0.185328	0.381365	-1.34653	1.29805	SHBG
STAT5B	0.163578	0.381365	-1.33798	1.28981	FGFR2
HDAC8	0.15621	0.381365	-1.33139	1.28346	MOGAT2
ENCODE TF ChIP-seq 2015
Term	P-value	Adjusted P-value	Z-score	Combined Score	Genes
HNF4A_HepG2_hg19	0.000750721	0.388874	-1.62159	1.53159	SERPINA11;FABP1;PON3;PGLYRP2;C19ORF80;MOGAT2;GPD1;APOA1;LCAT;SLC22A7;INHBC;ART4
TCF7L2_HepG2_hg19	0.00196871	0.389601	-1.80432	1.70081	SERPINA11;FABP1;ABCA10;NR1I2;AFM
FOXA2_HepG2_hg19	0.0025622	0.389601	-1.83057	1.72555	SERPINA11;FABP1;AFM;APOA1
HNF4G_HepG2_hg19	0.0030085	0.389601	-1.7951	1.69213	FABP1;PGLYRP2;APOA1;LCAT;SLC22A7
RAD21_HepG2_hg19	0.0098696	0.862269	-1.70318	0.252391	FABP1;SERPINA11;PON3;PGLYRP2;GPD1;LCAT;APOA1;PLD1;SLC27A2;SYT7
FOXA1_HepG2_hg19	0.00998767	0.862269	-1.62308	0.240521	SERPINA11;FABP1;MOGAT2;HSD17B2;AFM;APOA1;LCAT;PLD1;SLC22A7
EZH2_keratinocyte_hg19	0.0144989	0.938801	-1.6897	0.106707	PON3;GPD1;HSD17B2;DACT2;DTX1;LCAT;SHBG;SLC27A2
POLR2A_liver_mm9	0.0144989	0.938801	-1.61344	0.101891	FABP1;PON3;GCH1;NR1I2;GPD1;AFM;LCAT;XDH
RXRA_HepG2_hg19	0.0352765	0.999936	-1.97632	0.000126222	FABP1;APOA1;LCAT;HGFAC
FOSL2_HepG2_hg19	0.172543	0.999936	-1.882	0.000120199	AZGP1P1;HSD17B2

## Sheet: GreenModule_PathwayAnalysis
KEGG
Term	P-value	Adjusted P-value	Z-score	Combined Score	Genes
glycerophospholipid metabolism	0.00320199	0.047447	-1.89399	5.77316	GPD1;LCAT;PLD1
ppar signaling pathway	0.00395392	0.047447	-1.76453	5.37853	FABP1;APOA1;SLC27A2
gamma hexachlorocyclohexane degradation	0.107528	0.350992	-1.05829	1.10802	PON3
ether lipid metabolism	0.136771	0.350992	-1.05489	1.10446	PLD1
glycosylphosphatidylinositol anchor biosynthesis	0.107528	0.350992	-1.04913	1.09844	GPLD1
linoleic acid metabolism	0.140874	0.350992	-1.00298	1.05011	CYP2C18
folate biosynthesis	0.180904	0.350992	-0.99852	1.04544	GCH1
notch signaling pathway	0.188695	0.350992	-0.943635	0.987978	DTX1
bisphenol a degradation	0.0685525	0.329052	-0.888411	0.987503	PON3
glycine serine and threonine metabolism	0.192565	0.350992	-0.809159	0.847183	PSAT1
Wikipathways
Term	P-value	Adjusted P-value	Z-score	Combined Score	Genes	Genes
PPAR signaling pathway(Mus musculus)	1968-03-01	0.00165751	0.049278	-1.92537	5.7959	FABP1;APOA1;SLC27A2
Statin Pathway(Mus musculus)	2017-02-01	0.00181381	0.049278	-1.98859	5.98621	APOA1;LCAT
Triacylglyceride Synthesis(Mus musculus)	2021-02-01	0.0026618	0.049278	-1.82827	5.5036	MOGAT2;GPD1
Triacylglyceride Synthesis(Homo sapiens)	2024-02-01	0.00339848	0.049278	-1.82458	5.49249	MOGAT2;GPD1
Statin Pathway(Homo sapiens)	1932-02-01	0.00577157	0.0669502	-1.85478	5.01496	APOA1;LCAT
Phase I biontransformations, non P450(Mus musculus)	2015-06-01	0.0235679	0.177854	-0.257577	0.444782	PON3
Phase I biotransformations, non P450(Homo sapiens)	2015-07-01	0.0268914	0.177854	-0.358253	0.618629	PON3
Irinotecan Pathway(Mus musculus)	2015-09-01	0.0335061	0.177854	-0.489813	0.845804	BCHE
Effects of Nitric Oxide(Homo sapiens)	2015-09-01	0.0335061	0.177854	-0.437563	0.75558	XDH
Steroid Biosynthesis(Mus musculus)	2015-09-01	0.0335061	0.177854	-0.20792	0.359034	HSD17B2
Panther
Term	P-value	Adjusted P-value	Z-score	Combined Score	Genes
Adenine and hypoxanthine salvage pathway	0.0185897	0.13888	-0.904574	1.78576	XDH
Androgen/estrogene/progesterone biosynthesis	0.027776	0.13888	-0.56074	1.10698	HSD17B2
Synaptic_vesicle_trafficking	0.0638081	0.206978	-0.830358	1.30793	SYT7
Purine metabolism	0.10158	0.206978	-1.00584	1.58435	XDH
Muscarinic acetylcholine receptor 2 and 4 signaling pathway	0.115765	0.206978	-1.2183	1.919	BCHE
Muscarinic acetylcholine receptor 1 and 3 signaling pathway	0.124187	0.206978	-1.13243	1.78374	BCHE
Nicotinic acetylcholine receptor signaling pathway	0.181285	0.252754	-0.88018	1.21054	BCHE
Ras Pathway	0.202204	0.252754	-0.930571	1.27985	PLD1
TGF-beta signaling pathway	0.245181	0.272423	-0.639055	0.831027	INHBC
Angiogenesis	0.369122	0.369122	-0.83993	0.837098	PLD1
Nature NCI
Term	P-value	Adjusted P-value	Z-score	Combined Score	Genes
Arf6 downstream pathway	0.0551583	0.251498	-1.3774	1.90126	PLD1
Signaling events mediated by PRL	0.0817095	0.251498	-1.35506	1.87041	ATF5
IL8- and CXCR1-mediated signaling events	0.0947347	0.251498	-1.41475	1.95282	PLD1
Nongenotropic Androgen signaling	0.104396	0.251498	-1.52908	2.11062	SHBG
Alpha-synuclein signaling	0.110785	0.251498	-1.29959	1.79386	PLD1
Urokinase-type plasminogen activator (uPA) and uPAR-mediated signaling	0.142129	0.251498	-1.3132	1.81264	GPLD1
RhoA signaling pathway	0.148279	0.251498	-1.32768	1.83263	PLD1
FOXA1 transcription factor network	0.148279	0.251498	-1.10176	1.52078	CYP2C18
FOXA2 and FOXA3 transcription factor networks	0.151339	0.251498	-1.103	1.5225	APOA1
Presenilin action in Notch and Wnt signaling	0.154389	0.251498	-1.21654	1.67922	DTX1
Arf6 trafficking events	0.163481	0.251498	-1.14958	1.58679	PLD1
TGF-beta receptor signaling	0.178443	0.251498	-1.10063	1.51922	DACT2
mTOR signaling pathway	0.216235	0.251498	-1.166	1.60945	PLD1
Notch signaling pathway	0.219077	0.251498	-1.04039	1.43607	DTX1
CDC42 signaling events	0.22191	0.251498	-1.11569	1.54001	PLD1
ErbB1 downstream signaling	0.310419	0.32982	-1.07727	1.19492	PLD1
FGF signaling pathway	0.398917	0.398917	-1.10167	1.01244	FGFR2

## Sheet: TurquoiseModule_TF-enrichment
Transcription Factor PPI
Term	P-value	Adjusted P-value	Z-score	Combined Score	Genes
RXRA	0.0012623	0.140116	-1.80755	3.55235	NR4A2;GADD45B;RARB;ESR1;NR0B2;GADD45G
RARA	0.00387487	0.19537	-1.74989	2.85733	NR4A2;GADD45B;FANCC;ESR1;NR0B2;GADD45G
EP300	0.0178649	0.226644	-1.8114	2.68879	DAO;C1R;FOSB;PLG;FOS;PCK1;ESR1;PCK2;SERPINA5
STAT3	0.0183766	0.226644	-1.64636	2.44381	CCR1;GHR;CSF3R;IL1RAP;FOS;ESR1
PPARG	0.0179297	0.226644	-1.59572	2.36865	GADD45B;ESR1;NR0B2;GADD45G
PPARD	0.00548622	0.19537	-1.44947	2.36679	GADD45B;NR0B2;GADD45G
JUND	0.00704034	0.19537	-1.43099	2.33661	FOSB;FOS;ESR1
SMARCB1	0.0179297	0.226644	-1.56204	2.31865	FOS;ESR1;NR0B2;GADD45G
JUNB	0.00883138	0.196057	-1.38801	2.26156	FOSB;FOS;ESR1
NR3C1	0.0532485	0.454661	-1.49632	1.17941	FGB;CD4;ALB;RARB;FOS
ENCODE TF ChIP-seq 2015
Term	P-value	Adjusted P-value	Z-score	Combined Score	Genes
FOXA2_HepG2_hg19	2.3946e-09	1.91089e-06	-1.83909	24.2171	SLC35D1;KCND3;DUSP1;CYP3A43;SERPINF2;C8B;NR0B2;CP;CXCL2;C8A;HPX;HAL;TTR;MIR375;ALB;HMGCS2;PCK1;UGT2B7;MBL2
SUZ12_K562_hg19	3.01037e-06	0.00120114	-1.60861	10.8171	GRAMD1C;ERRFI1;STEAP4;C4ORF19;PPM1H;SLAIN1;ADCY1;TRHDE;RND3;ADRA1A;FAM149A;FAM198A;UGP2;BMPER;CA2;NDST3;CD38;RSPO3;RNF150;DGCR5;ACAA1;SLC25A25;NGFR;FXYD6-FXYD2;KCND3;TFPI2;KAZN;SYT9;LILRB5;KBTBD11;GADD45G;CYP39A1;HAL;BDH2;DAO;TRPV4;PLIN4;RARB;ALPL;SIGLEC7;CFTR
NR2F2_HepG2_hg19	1.85514e-05	0.00493468	-1.91216	10.1564	FGB;ERRFI1;ACE2;HAL;SLCO1B3;NR0B2;C8A;ANGPTL1;MBL2
SMC3_HepG2_hg19	8.409e-05	0.0134208	-1.74191	7.50929	GRAMD1C;ACSM3;SLC35D1;MIR130A;C1R;PROZ;C8B;C8A;RND3;PBLD;ADH4;TTR;C1RL;HMOX1;BCO2;RNF150;SLC38A4;MBL2;CCR1;GADD45B;AADAT;FGG;SERPINF2;NPY1R;C8ORF4;FOS;ESR1;ACE2;TF;AZGP1;HAL;BDH2;PPAP2B;ALB;RDH5;FOSB;ANGPTL1
POLR2A_liver_mm9	8.409e-05	0.0134208	-1.62607	7.00989	KCNK5;CDA;ERRFI1;ITIH4;ECM1;STEAP4;RND3;CYR61;FTCD;HPX;RGS2;HMOX1;PCK1;FGB;SRGN;TTC36;NGFR;GADD45B;AADAT;DUSP1;SERPINF2;FGG;LIFR;FOS;KMO;NR0B2;GNMT;GREM2;AZGP1;UROC1;CYP1A2;THRSP;IGFALS;ALDH8A1;FCGR2B;IDO2;HAMP
HDAC2_HepG2_hg19	0.000218063	0.0280169	-1.87722	6.71097	ERRFI1;HPX;HAL;TF;TTR;HMOX1;C8B;C8A;UGT2B7;MBL2
FOXA1_HepG2_hg19	0.000245763	0.0280169	-1.61886	5.78733	ERRFI1;CDA;HP;FASLG;IL1RAP;C8B;CXCL2;C8A;ORM2;PLAC8;HPX;ADH4;HCAR3;PAIP2B;TTR;MIR375;SEC14L4;HMGCS2;PCK1;MBL2;DUSP1;KCND3;SERPINF2;CYP3A43;FGG;CYP4A11;C8ORF4;FOS;NR0B2;CP;HAL;TF;UROC1;ALB;LPAL2;FOSB;IGFALS;UGT2B7;ANGPTL1
HNF4A_HepG2_hg19	0.000565996	0.0564581	-1.59202	4.57588	ERRFI1;SLC35D1;PROZ;HP;PLGLA;C8B;ORM2;CXCL2;C8A;FTCD;SERPINA5;HPX;ADH4;TTR;MIR375;SEC14L4;PCK1;PCK2;CCR1;ZGPAT;GLYATL1;GGT6;AADAT;DUSP1;CYP3A43;CYP4A11;SERPINF2;C8ORF4;FANCC;NR0B2;AZGP1;SFRP1;HAL;TF;DAO;UROC1;FXYD1;GIPC2;RDH5;PLIN1;SPATA18;UGT2B7
EZH2_myotube_hg19	0.000753731	0.0668308	-1.67412	4.52948	ITIH4;STEAP3;GLS2;C1R;C4ORF19;STAB2;SLAIN1;CD1D;TRHDE;TTR;FAM150A;SEC14L4;NPBWR1;TCTEX1D1;NDST3;MAN1C1;FAM65C;RSPO3;PHGDH;NGFR;CD163;GBP7;AADAT;TFPI2;C8ORF4;CXCR2P1;GNMT;GSTZ1;CYP26A1;CLDN10;TF;PLIN1;HAMP;SKAP1
FOSL2_HepG2_hg19	0.00176682	0.117494	-1.94591	4.16692	HAL;TF;PLGLB1;PLGLB2;DUSP1;LPAL2;HP;C8B;PCK1;NR0B2;ORM2;UGT2B7

## Sheet: TurquoiseModule_PathwayAnalysis
KEGG
Term	P-value	Adjusted P-value	Z-score	Combined Score	Genes
complement and coagulation cascades	3.95989e-06	0.00034847	-1.84211	14.6668	FGB;F9;C1R;C9;FGG;SERPINF2;PLG;C8B;C8A;MBL2;SERPINA5
metabolism of xenobiotics by cytochrome p450	2.65624e-05	0.00116874	-1.87852	12.6834	GSTZ1;ADH4;CYP2C9;CYP2C8;CYP2B6;GSTM1;CYP1A2;CYP3A43;UGT2B7;CYP3A7
linoleic acid metabolism	0.0019247	0.0564579	-1.737	4.9926	CYP2C9;CYP2C8;CYP1A2;CYP3A43;CYP3A7
histidine metabolism	0.00520917	0.0916814	-1.70507	4.07417	HAL;UROC1;AMDHD1;CNDP1;FTCD
gamma hexachlorocyclohexane degradation	0.0043815	0.0916814	-1.56571	3.74116	CYP3A43;ACP5;ALPL;CYP3A7
fatty acid metabolism	0.0081761	0.119916	-1.64314	3.48503	ADH4;GCDH;ACSL1;CYP4A11;ACAA1
ppar signaling pathway	0.00993072	0.124843	-1.3885	2.88904	ACSL1;CYP4A11;HMGCS2;ACAA1;PCK1;PCK2
arachidonic acid metabolism	0.0497438	0.397951	-1.04133	0.959508	CYP2C9;CYP2C8;CYP2B6;CYP4A11
nitrogen metabolism	0.0298735	0.266084	-0.622822	0.824581	HAL;CA2;GLS2
tryptophan metabolism	0.0679457	0.498268	-1.11901	0.77952	GCDH;AADAT;CYP1A2;KMO
Wikipathways
Term	P-value	Adjusted P-value	Z-score	Combined Score	Genes
Metapathway biotransformation(Homo sapiens)	3.24424e-08	6.32627e-06	-2.06584	24.7297	GLYATL1;GSTM1;NNMT;AKR1D1;CYP3A43;CYP3A7;CYP39A1;GSTZ1;CYP26A1;CYP2A7;CYP2C9;CYP26B1;CYP2C8;AKR7A3;CYP2B6;CYP1A2;NDST3;UGT2B7
Oxidation by Cytochrome P450(Homo sapiens)	9.29904e-08	9.06657e-06	-1.94683	22.6044	CYP39A1;CYP26A1;CYP2A7;CYP2C9;CYP26B1;CYP2C8;CYP2B6;CYP1A2;CYP3A43;CYP4A11;CYP3A7
Complement and Coagulation Cascades(Homo sapiens)	0.00010852	0.00450228	-1.82833	9.87878	FGB;F9;C1R;C9;SERPINF2;PLG;SERPINA5
Nuclear Receptors in Lipid Metabolism and Toxicity(Homo sapiens)	0.000115443	0.00450228	-1.81396	9.80116	CYP26A1;CYP2C9;CYP2B6;CYP1A2;CYP4A11;RARB
Complement and Coagulation Cascades(Mus musculus)	0.0001666	0.00464101	-1.75458	9.42705	FGB;F9;C1R;C9;SERPINF2;PLG;SERPINA5
Retinol metabolism(Mus musculus)	0.0001517	0.00464101	-1.7272	9.27994	ADH4;CYP26A1;CYP26B1;RARB;RDH5;BCO2
Blood Clotting Cascade(Mus musculus)	7.662e-05	0.00450228	-1.70242	9.19848	FGB;F9;FGG;SERPINF2;PLG
Vitamin A and Carotenoid Metabolism(Homo sapiens)	0.000222393	0.00481851	-1.66741	8.89613	ADH4;CYP26A1;CYP26B1;RARB;RDH5;BCO2
Blood Clotting Cascade(Homo sapiens)	0.000198248	0.00481851	-1.41275	7.53743	FGB;F9;FGG;SERPINF2;PLG
PPAR signaling pathway(Mus musculus)	0.000547384	0.00970362	-1.60397	7.43481	ACSL1;CYP4A11;HMGCS2;PLIN1;ACAA1;PCK1;PCK2
Panther
Term	P-value	Adjusted P-value	Z-score	Combined Score	Genes
Blood coagulation	1.08361e-05	0.000379264	-1.58032	12.4486	FGB;F9;FGG;SERPINF2;PROZ;PLG
Plasminogen activating cascade	6.15567e-05	0.00107724	-1.03175	7.05034	FGB;FGG;SERPINF2;PLG
Heterotrimeric G-protein signaling pathway-Gi alpha and Gs alpha mediated pathway	0.0700881	0.560683	-1.61236	0.932913	RGS2;PRKAR2B;RGS1;ADCY1
GABA-B_receptor_II_signaling	0.0749833	0.560683	-1.30971	0.757797	PRKAR2B;ADCY1
PNAT	0.146394	0.56931	-0.87919	0.495274	PRKAR2B;DBH
Wnt signaling pathway	0.966629	0.966629	1.88575	-0.0640034	SFRP1
Beta1 adrenergic receptor signaling pathway	0.201347	0.593027	0.314449	-0.164304	PRKAR2B
Enkephalin release	0.201347	0.593027	0.440961	-0.230409	PRKAR2B
Angiogenesis	0.840174	0.864885	1.82355	-0.264705	FOS
Apoptosis signaling pathway	0.371232	0.599402	0.574982	-0.294289	FASLG;FOS
Nature NCI
Term	P-value	Adjusted P-value	Z-score	Combined Score	Genes
Urokinase-type plasminogen activator (uPA) and uPAR-mediated signaling	0.000517733	0.0429718	-1.6255	5.1158	FGB;HGF;FGG;FPR1;PLG
IL12-mediated signaling events	0.00245961	0.0680491	-1.53781	4.13291	CD4;GADD45B;FASLG;FOS;GADD45G
Beta2 integrin cell surface interactions	0.00120784	0.0501252	-1.3777	4.12378	FGB;ITGAD;FGG;CYR61
AP-1 transcription factor network	0.0040686	0.0844235	-1.51679	3.74936	DUSP1;FOSB;FOS;ESR1;CYR61
HIF-1-alpha transcription factor network	0.0174606	0.289846	-1.44714	1.79215	TF;HMOX1;FOS;CP
Glucocorticoid receptor regulatory network	0.0358925	0.372385	-1.39967	1.38264	VIPR1;FGG;FOS;PCK2
Beta3 integrin cell surface interactions	0.0289797	0.372385	-1.28953	1.27383	FGB;FGG;CYR61
FOXA2 and FOXA3 transcription factor networks	0.0323622	0.372385	-1.22234	1.20746	TTR;ALB;PCK1
Fc-epsilon receptor I signaling in mast cells	0.0567785	0.474229	-1.436	1.07135	DUSP1;FOS;FCGR2B
ATF-2 transcription factor network	0.0591224	0.474229	-1.26736	0.945532	DUSP1;FOS;ESR1

## Sheet: YellowModule_TF-enrichment
Transcription Factor PPI
Term	P-value	Adjusted P-value	Z-score	Combined Score	Genes
TCF12_SK-N-SH_hg19	7.20858e-08	4.62791e-05	-1.89832	18.9468	MRC2;PDGFRA;SERPINA3;KRT19;EFNB3;OLFML3;ADAMTSL2;DPT;KRT7;EMILIN1;SVEP1;DCN
EZH2_GM12878_hg19	0.00133554	0.285806	-1.65338	2.07076	MRC2;PDGFRA;KRT19;C1QTNF1;EFNB3;NAPSB;OLFML3;PAPLN;PLD4;SVEP1;CD1C
EZH2_B cell_hg19	0.00133554	0.285806	-1.62319	2.03296	PDGFRA;KRT19;EGR2;EFNB3;C1QTNF1;PTGIS;MYO10;PDE2A;PAPLN;TGFA;CD1C
CBX8_K562_hg19	0.00453155	0.484876	-1.73178	1.25357	MRC2;SLFN13;IGLL5;PDGFRA;PTGIS;OLFML3;PAPLN;SMAD9;CHST4;DCN
SMC3_SK-N-SH_hg19	0.00453155	0.484876	-1.69459	1.22665	PDGFRA;NR4A1;EGR2;SCARA5;MYO10;OLFML3;FES;CLEC11A;ADAMTSL2;BGN
RAD21_HCT116_hg19	0.00411694	0.484876	-1.67048	1.2092	PDGFRA;NR4A1;EGR2;MYO10;SCARA5;OLFML3;FES;ADAMTSL2;TGFA;TMC6
NR3C1_ECC-1_hg19	0.0111724	0.680407	-1.89059	0.727997	GGT5;PAPLN;KRT7
NFIC_SK-N-SH_hg19	0.00915282	0.680407	-1.8603	0.716336	SERPINA3;KRT19;OLFML3;EMILIN1;SVEP1
JUND_MCF-7_hg19	0.0116799	0.680407	-1.85731	0.715184	SERPINA3;KRT19;JUNB
GATA3_SK-N-SH_hg19	0.00761733	0.680407	-1.81973	0.700713	SERPINA3;KRT19;C7;OLFML3;KRT7;SVEP1;DCN
ENCODE TF ChIP-seq 2015
Term	P-value	Adjusted P-value	Z-score	Combined Score	Genes
SMAD3	0.0393716	0.505184	-1.90855	1.30322	NR4A1;SMAD9;SVEP1;JUNB
STAT3	0.0535766	0.505184	-1.83529	1.2532	PDGFRA;NR4A1;FES
BRCA1	0.177851	0.552499	-1.43785	0.853084	PEG3;JUNB;DCN
BATF	0.0444334	0.505184	-1.09386	0.746927	JUNB
NEUROD1	0.102862	0.505184	-1.05424	0.719872	NR4A1
FLI1	0.0740865	0.505184	-0.994085	0.678794	SMAD9
SMAD4	0.212107	0.60283	-1.30546	0.660717	SMAD9;JUNB
NFKB1	0.223778	0.604201	-1.29021	0.650068	NR4A1;SERPINA3
ATF3	0.151928	0.552499	-1.0899	0.646644	JUNB
KDM6A	0.0901797	0.505184	-0.942664	0.643682	SMAD9

## Sheet: YellowModule_PathwaysAnalysis
KEGG
Term	P-value	Adjusted P-value	Z-score	Combined Score	Genes
glioma	0.022155	0.405572	-2.13632	1.92793	PDGFRA;TGFA
prostate cancer	0.0400109	0.405572	-1.99422	1.7997	PDGFRA;TGFA
axon guidance	0.0781643	0.405572	-1.71581	1.54845	EFNB3;FES
cell communication	0.0901497	0.405572	-1.68542	1.52102	KRT19;KRT7
non small cell lung cancer	0.181251	0.405572	-1.64059	1.48056	TGFA
mapk signaling pathway	0.232692	0.405572	-1.53637	1.38651	NR4A1;PDGFRA
arachidonic acid metabolism	0.175122	0.405572	-1.48058	1.33616	PTGIS
tryptophan metabolism	0.193382	0.405572	-1.43682	1.29667	INMT
keratan sulfate biosynthesis	0.0607262	0.405572	-1.40441	1.26742	CHST4
renal cell carcinoma	0.228781	0.405572	-1.38422	1.2492	TGFA
Wikipathways
Term	P-value	Adjusted P-value	Z-score	Combined Score	Genes
TGF Beta Signaling Pathway(Mus musculus)	0.015528	0.274963	-2.01391	2.6002	SMAD9;ENG
TGF Beta Signaling Pathway(Homo sapiens)	0.0172076	0.274963	-1.98477	2.56258	SMAD9;ENG
Corticotropin-releasing hormone(Homo sapiens)	0.0418868	0.274963	-1.8525	2.3918	NR4A1;JUNB
ESC Pluripotency Pathways(Mus musculus)	0.0653673	0.274963	-1.69137	2.18376	PDGFRA;SMAD9
Adipogenesis genes(Mus musculus)	0.0784459	0.274963	-1.5433	1.99259	EGR2;PTGIS
Metapathway biotransformation(Mus musculus)	0.0784459	0.274963	-1.47751	1.90764	CHST4;INMT
Adipogenesis(Homo sapiens)	0.0836844	0.274963	-1.43565	1.85359	EGR2;PTGIS
Methylation(Mus musculus)	0.0351487	0.274963	-1.2888	1.664	INMT
Integrated Pancreatic Cancer Pathway(Homo sapiens)	0.15485	0.314334	-1.3213	1.52914	PDGFRA;JUNB
Folic Acid Network(Mus musculus)	0.048876	0.274963	-1.15884	1.4962	PTGIS
Panther
Term	P-value	Adjusted P-value	Z-score	Combined Score	Genes
TGF-beta signaling pathway	0.0381444	0.152578	-1.41717	2.66439	SMAD9;JUNB
Nicotine_degradation	0.0323215	0.152578	-1.02709	1.93102	INMT
Axon guidance mediated by semaphorins	0.0637434	0.169982	-0.734994	1.30245	FES
EGF receptor signaling pathway	0.34059	0.554213	-1.42935	0.843611	TGFA
PDGF signaling pathway	0.355732	0.554213	-1.37324	0.810493	PDGFRA
Angiogenesis	0.415659	0.554213	-1.28384	0.757733	PDGFRA
Inflammation mediated by chemokine and cytokine signaling pathway	0.509573	0.58237	-1.24635	0.673841	JUNB
Wnt signaling pathway	0.630789	0.630789	-1.0721	0.494008	SFRP5
Nature NCI
Term	P-value	Adjusted P-value	Z-score	Combined Score	Genes
Validated transcriptional targets of AP1 family members Fra1 and Fra2	0.0144092	0.205647	-1.63653	2.58832	JUNB;DCN
Calcineurin-regulated NFAT-dependent transcription in lymphocytes	0.0227264	0.205647	-1.62993	2.57788	EGR2;JUNB
ATF-2 transcription factor network	0.0358508	0.205647	-1.57934	2.49787	PDGFRA;JUNB
IL4-mediated signaling events	0.0380828	0.205647	-1.45886	2.30732	EGR2;FES
Angiopoietin receptor Tie2-mediated signaling	0.223094	0.302312	-0.85396	1.02159	FES
EPHB forward signaling	0.173173	0.302312	-0.846199	1.0123	EFNB3
IL6-mediated signaling events	0.210881	0.302312	-0.797619	0.954189	JUNB
Netrin-mediated signaling events	0.147118	0.302312	-0.706926	0.845692	MYO10
Signaling events mediated by VEGFR1 and VEGFR2	0.289064	0.325197	-0.750865	0.843464	FES
Role of Calcineurin-dependent NFAT signaling in lymphocytes	0.235131	0.302312	-0.697354	0.834242	NR4A1
